# Supplementary material for: Unveiling of phosphodiesterase-5 hot residues binding to xanthine derivatives for erectile dysfunction therapy: A computational drug repurposing approach
Source: PLoS One. 2025 Nov 13;20(11):e0336267. doi: 10.1371/journal.pone.0336267 (PMC12614580; doi:10.1371/journal.pone.0336267)
Supplement: S1 Data — (XLSX) [file pone.0336267.s001.xlsx]

## Sheet: RMSD figures
Time (ns)	Apo	Sildenafil	Deprotonated Sildenafil	Linagliptin	Istradefylline	Petoxifylline	Caffeine
0.2	0	0	0	0	0	0	0
0.4	0.8086	0.9277	0.8318	0.6905	1.0763	0.8012	0.9774
0.6	0.9513	0.933	0.9341	0.8585	1.0551	0.8322	0.8706
0.8	0.9065	0.9125	0.9616	0.7514	1.0958	0.9348	0.9719
1	0.9845	1.0387	1.0213	0.8439	1.2299	0.8825	1.0174
1.2	0.8997	0.9925	1.05	0.8153	0.9978	1.0474	0.93
1.4	0.9862	0.9057	1.1413	0.8745	0.9474	1.0496	0.9065
1.6	1.2629	0.8753	1.007	0.8083	1.1049	0.9123	0.9319
1.8	0.8441	0.8294	1.0919	0.8018	1.0143	0.9278	0.9968
2	1.1099	0.888	1.197	0.9565	1.013	0.9079	1.0774
2.2	1.219	0.8985	1.2184	0.9124	1.0104	1.0868	1.0649
2.4	0.9399	0.9545	1.1575	0.9371	1.1834	1.133	1.0105
2.6	0.9964	0.8556	1.2089	1.0298	1.0961	1.0315	1.0792
2.8	1.0367	0.8996	1.4087	0.9405	1.1886	1.1297	0.9765
3	1.2296	1.0076	1.2125	0.9875	1.0504	1.1781	1.0651
3.2	1.1723	0.8851	1.2889	0.9201	1.0254	1.2514	1.0715
3.4	1.2081	1.1729	1.5875	1.0269	0.8906	1.1078	1.1673
3.6	1.1301	0.8949	1.5031	0.9355	1.0557	1.092	1.1682
3.8	1.2438	0.9278	1.2745	1.0803	1.155	1.1378	1.2008
4	1.1266	0.9098	1.2934	1.0123	0.8763	1.0621	1.1249
4.2	1.2509	0.8491	1.5029	1.1137	0.943	1.283	1.1462
4.4	1.2493	0.976	1.4483	1.0428	1.1382	1.2962	1.0633
4.6	1.3134	0.9208	1.3279	1.2088	1.0423	1.1152	1.1331
4.8	1.3621	1.0682	1.3966	1.0998	1.1465	1.3158	1.0985
5	1.577	1.0846	1.6971	1.0351	0.9683	1.2195	1.171
5.2	1.5096	1.1045	1.649	1.1055	1.1628	1.316	1.259
5.4	1.6882	0.9723	2.0858	1.1315	1.1603	1.199	1.1571
5.6	1.5411	0.9002	2.0371	1.034	1.1157	1.1037	1.3584
5.8	1.58	0.9912	1.8993	0.9127	1.0348	1.1756	1.1783
6	1.6597	1.0072	1.7906	1.1363	1.0421	1.2751	1.2988
6.2	1.8103	1.1706	1.7449	1.0842	1.0949	1.1603	1.2789
6.4	1.6311	1.2292	1.8338	1.0408	1.1524	1.1348	1.1544
6.6	1.8214	1.1997	1.7263	1.2679	1.0415	1.0876	1.2026
6.8	1.9341	1.2455	1.9653	1.2583	1.2392	1.1254	1.2047
7	1.7934	1.2109	2.0187	1.1835	0.987	1.4539	1.1988
7.2	1.8804	1.0696	2.0231	1.1787	1.2889	1.2284	1.0913
7.4	1.7395	1.1116	1.8546	0.9711	1.1025	1.3513	1.1927
7.6	1.8853	1.1734	2.1046	1.0932	1.0857	1.1356	1.2505
7.8	1.7692	1.1262	1.9787	1.0495	0.9523	1.2326	1.2312
8	1.8327	1.0265	1.7872	0.9722	1.1282	1.2672	1.236
8.2	1.8122	1.1954	1.9317	1.072	1.0009	1.0816	1.2386
8.4	1.8264	1.114	2.033	1.1672	1.1689	1.1197	1.2189
8.6	1.8587	1.0089	1.8669	1.3417	1.0121	1.1526	1.3706
8.8	1.8928	1.0816	1.9474	1.3056	1.0235	1.1018	1.3723
9	1.9918	0.9897	1.9216	1.2106	1.237	1.082	1.6007
9.2	1.9897	1.0544	1.8692	1.3467	0.9702	1.172	1.6565
9.4	1.948	1.0742	1.7033	1.2488	1.1895	1.1275	1.6066
9.6	2.0928	1.1359	1.7864	1.0413	1.1379	1.064	1.7004
9.8	1.9488	1.06	1.8818	1.2367	0.9945	1.2329	1.5146
10	1.8998	0.9933	1.838	1.13	1.1069	1.1502	1.5506
10.2	1.8733	0.856	1.9056	1.1924	1.1654	1.0729	1.3958
10.4	2.1018	1.0702	1.8685	1.1962	1.3928	1.3459	1.5115
10.6	1.8915	0.9905	1.8281	1.2239	1.2043	1.2638	1.2957
10.8	1.8009	1.0202	1.5336	1.1792	1.2279	1.1974	1.3348
11	1.9475	0.9919	1.6	1.2409	1.2938	0.9636	1.4687
11.2	1.9498	1.0372	1.5925	1.2976	1.152	1.1426	1.5397
11.4	2.1568	0.9873	1.416	1.0789	1.3311	1.1244	1.4294
11.6	1.9945	1.1832	1.4437	1.1684	1.1954	1.1162	1.5687
11.8	1.7811	1.157	1.5447	1.1323	1.0819	1.0857	1.4235
12	1.8586	1.2394	1.5247	1.1157	1.02	1.1319	1.5197
12.2	1.8594	1.0763	1.6822	1.2704	1.1521	1.2351	1.4005
12.4	2.0613	1.1278	1.5165	1.2458	1.1045	1.0484	1.3838
12.6	1.9662	1.262	1.475	1.1837	1.1187	1.1919	1.4669
12.8	2.0223	1.0563	1.3929	1.0967	1.3623	1.3557	1.3
13	2.1729	1.1444	1.2895	1.1784	1.2823	1.2419	1.4648
13.2	2.0112	1.1275	1.3713	1.0306	1.2732	1.1288	1.3788
13.4	2.0346	1.1307	1.3925	1.1613	1.2228	1.1671	1.4542
13.6	2.1161	1.1459	1.3062	0.9613	1.3496	1.1628	1.4272
13.8	1.9479	1.0813	1.3534	0.9486	1.136	1.1624	1.316
14	1.9973	1.0954	1.4472	1.0274	1.2153	1.1662	1.5464
14.2	2.1261	1.038	1.2543	0.9775	1.1906	1.2322	1.4913
14.4	2.0331	1.1395	1.1067	0.996	1.1279	1.2023	1.3134
14.6	1.8942	1.1181	1.1919	0.9891	1.2472	1.1932	1.314
14.8	2.1087	1.0922	1.259	1.0425	1.05	1.1522	1.4485
15	2.1816	1.2034	1.4383	0.9654	1.0723	1.1507	1.5893
15.2	2.0875	1.2244	1.472	0.9738	1.158	1.1431	1.3519
15.4	1.9478	1.1674	1.4781	1.0415	1.2755	1.2809	1.4479
15.6	2.1176	1.0517	1.3458	1.2792	1.2145	1.147	1.4546
15.8	2.0436	1.0849	1.2698	1.2706	1.346	1.1431	1.4642
16	2.1625	1.0758	1.5228	1.1288	1.1154	1.1112	1.5135
16.2	2.0346	1.2965	1.4401	1.0715	1.1809	1.1948	1.6266
16.4	2.1036	1.2115	1.3945	1.3017	1.2142	1.2461	1.4408
16.6	2.154	1.0824	1.2644	1.0986	1.3822	1.2404	1.5273
16.8	2.1044	1.2646	1.2579	1.1249	1.3232	1.1596	1.4242
17	2.2701	1.228	1.3564	1.1535	1.1391	1.0895	1.5135
17.2	2.1464	1.2059	1.3792	1.102	1.1956	1.1759	1.3778
17.4	2.1385	1.2021	1.308	1.1184	1.236	1.1154	1.384
17.6	2.0283	1.1267	1.5437	0.991	1.1367	1.2905	1.2142
17.8	1.9639	1.0812	1.6943	1.0715	0.9582	1.3481	1.3245
18	2.0781	1.2677	1.6581	1.1014	1.1639	1.4838	1.2536
18.2	1.9536	1.0934	1.455	1.1477	1.1618	1.4978	1.3586
18.4	2.0274	1.2209	1.6676	1.1537	1.1823	1.3732	1.3696
18.6	2.0757	1.2117	1.6997	1.2225	1.1646	1.1993	1.3443
18.8	2.0332	1.1855	1.7254	1.176	1.302	1.1942	1.3508
19	2.0646	1.1907	1.9251	1.0728	1.186	1.226	1.3702
19.2	2.0051	1.0784	1.5441	1.2941	1.1914	1.2107	1.5234
19.4	2.0768	1.1562	1.6301	1.217	1.1422	1.3939	1.6271
19.6	1.9115	1.2077	1.5007	1.3444	1.2	1.2404	1.5
19.8	1.9581	1.3085	1.4977	1.4541	1.1353	1.3387	1.3876
20	2.0816	1.1148	1.5182	1.2436	1.3973	1.5082	1.6676
20.2	2.0608	1.1874	1.5326	1.444	1.175	1.3303	1.6889
20.4	2.0173	1.2485	1.4819	1.4366	1.4374	1.5169	1.8175
20.6	2.0222	1.2056	1.397	1.2784	0.9743	1.4184	1.7359
20.8	1.9088	1.2036	1.6316	1.1966	1.1662	1.4234	1.6711
21	2.0583	1.313	1.2406	1.4197	1.1597	1.3951	1.6656
21.2	2.0326	1.27	1.4129	1.4014	1.2024	1.3949	1.6087
21.4	2.0271	1.3316	1.2127	1.1546	1.0959	1.4354	1.7183
21.6	2.0616	1.4404	1.3384	1.3139	1.127	1.3468	1.8054
21.8	1.9777	1.2578	1.31	1.3322	1.1554	1.5098	1.5504
22	2.0512	1.2113	1.3261	1.1485	1.2102	1.4545	1.7472
22.2	2.032	1.2887	1.3432	1.2315	1.2988	1.4487	1.5631
22.4	2.0193	1.3	1.5713	1.2177	1.2446	1.3549	1.6346
22.6	2.0319	1.2054	1.376	1.2519	0.9667	1.5423	1.8396
22.8	1.9385	1.3181	1.2291	1.1469	1.1494	1.5477	1.688
23	1.9004	1.2546	1.4678	1.1333	1.2027	1.4325	1.5573
23.2	2.0633	1.2595	1.5112	1.0296	1.0992	1.5197	1.8752
23.4	2.0543	1.3886	1.5606	1.2382	1.0952	1.6237	1.6017
23.6	1.9529	1.4471	1.7217	1.1572	1.0585	1.4738	1.6829
23.8	1.9067	1.3332	1.5078	1.1852	1.1133	1.3678	1.4606
24	2.1008	1.3099	1.5434	1.2085	1.0624	1.4718	1.4843
24.2	1.9395	1.3411	1.3806	1.1583	0.9667	1.5384	1.4712
24.4	1.8525	1.339	1.492	1.1198	1.0542	1.5603	1.3923
24.6	1.9907	1.4225	1.5011	1.2522	1.1628	1.4718	1.4308
24.8	1.8777	1.3407	1.55	1.4075	1.1985	1.6093	1.5349
25	2.1693	1.3878	1.5066	1.4305	0.9802	1.7532	1.3648
25.2	1.9205	1.5039	1.4255	1.5453	0.9238	1.6377	1.4915
25.4	2.0687	1.4431	1.2941	1.5794	0.9503	1.5259	1.3196
25.6	1.9374	1.5176	1.3483	1.5463	1.089	1.6696	1.2856
25.8	2.1316	1.4226	1.3859	1.4147	1.1965	1.5679	1.3867
26	1.9369	1.3497	1.4929	1.5003	1.1014	1.6013	1.3545
26.2	2.1379	1.4978	1.413	1.6188	1.0632	1.6226	1.4021
26.4	2.076	1.5324	1.6403	1.5177	0.9302	1.6802	1.4279
26.6	1.9123	1.4555	1.7181	1.5263	1.0729	1.8022	1.4361
26.8	2.0302	1.3962	1.5134	1.5105	0.998	1.8116	1.5021
27	2.0144	1.371	1.4647	1.4085	0.9625	1.7085	1.4389
27.2	1.8531	1.3231	1.366	1.5331	1.0622	1.7326	1.5084
27.4	1.9085	1.2986	1.4992	1.6062	1.0217	1.6948	1.4721
27.6	2.0216	1.4321	1.3427	1.5785	1.0665	1.6075	1.5609
27.8	2.0305	1.4352	1.3361	1.3521	1.0649	1.7533	1.5406
28	2.028	1.4603	1.3165	1.2821	1.1411	1.7298	1.4366
28.2	2.003	1.4633	1.1923	1.1331	1.0968	1.7249	1.3984
28.4	2.0481	1.4829	1.3039	1.2546	1.2724	1.6808	1.5754
28.6	1.9401	1.4907	1.2501	1.2275	1.0722	1.6919	1.6205
28.8	2.0171	1.4233	1.3757	1.3858	1.0328	1.9059	1.4739
29	2.0648	1.41	1.1827	1.3665	1.1812	1.8935	1.6789
29.2	1.9101	1.5379	1.2075	1.415	1.1934	2.0045	1.7218
29.4	1.7791	1.538	1.3459	1.3731	1.0739	1.9839	1.6818
29.6	1.8263	1.4924	1.2378	1.3105	1.2372	1.8999	1.4828
29.8	2.0507	1.4085	1.2591	1.3186	1.1217	1.7329	1.5297
30	2.0145	1.5381	1.274	1.1699	1.1328	1.7776	1.4383
30.2	2.0077	1.4207	1.4642	1.3867	1.1293	1.7388	1.7317
30.4	1.8498	1.3686	1.1371	1.2985	1.1844	1.8262	1.5228
30.6	1.9707	1.5862	1.255	1.2607	1.1456	1.8768	1.7291
30.8	1.8636	1.442	1.2077	1.2756	1.0882	1.7914	1.7611
31	1.9856	1.4101	1.2857	1.2776	1.0676	1.7515	1.4448
31.2	2.0021	1.4896	1.2132	1.3363	1.0077	1.8598	1.5544
31.4	1.8059	1.4337	1.2969	1.2453	1.0403	1.8515	1.4299
31.6	1.9181	1.3968	1.2794	1.1326	1.0184	1.7571	1.5281
31.8	1.836	1.3215	1.2139	1.2072	1.0778	1.9099	1.4678
32	1.9392	1.4776	1.1586	1.1881	1.0467	1.8049	1.4863
32.2	1.9852	1.3054	1.2063	1.2182	1.2854	1.7177	1.6427
32.4	1.9559	1.363	1.2962	1.2839	1.0274	1.7541	1.6023
32.6	2.1862	1.2708	1.6371	1.2662	1.0656	1.825	1.4742
32.8	2.014	1.3002	1.2392	1.2085	1.114	1.8117	1.5145
33	1.9005	1.2507	1.3107	1.3118	1.1185	1.7321	1.4689
33.2	2.1386	1.244	1.2411	1.2009	1.0595	1.5706	1.442
33.4	2.0309	1.3737	1.4118	1.4005	1.065	1.5061	1.4543
33.6	2.1004	1.3622	1.3563	1.3481	1.1915	1.4762	1.4176
33.8	1.9958	1.4584	1.4166	1.3111	1.1053	1.5481	1.5133
34	2.0928	1.3864	1.4022	1.1306	1.2482	1.5127	1.2804
34.2	2.2074	1.486	1.3864	1.3134	1.1171	1.7072	1.3959
34.4	2.203	1.4585	1.3751	1.2237	1.1972	1.7156	1.3191
34.6	2.0777	1.4041	1.4728	1.2482	1.2926	1.5624	1.3416
34.8	2	1.3653	1.2779	1.3179	1.3655	1.5847	1.5794
35	1.9803	1.4279	1.3735	1.2072	1.3645	1.6862	1.5123
35.2	2.1328	1.4632	1.2831	1.2189	1.3012	1.5653	1.5658
35.4	2.0009	1.2239	1.5427	1.2351	1.2825	1.6166	1.4161
35.6	2.0675	1.3114	1.2235	1.2713	1.6012	1.7821	1.4727
35.8	2.1004	1.33	1.2923	1.2277	1.3603	1.789	1.3845
36	2.0132	1.2691	1.5529	1.2378	1.4353	1.8188	1.2291
36.2	2.0619	1.2624	1.7687	1.2443	1.4009	1.6858	1.6437
36.4	2.04	1.4474	1.6538	1.2172	1.5241	2.0542	1.6589
36.6	2.0531	1.4225	1.7741	1.1794	1.5176	1.9699	1.5721
36.8	2.0795	1.5061	1.5931	1.3537	1.4872	2.0489	1.4632
37	1.9983	1.5461	1.4681	1.2028	1.4848	2.061	1.4377
37.2	2.0144	1.579	1.4728	1.5599	1.3999	1.7701	1.4605
37.4	2.0284	1.4717	1.6562	1.5017	1.376	1.8436	1.4805
37.6	2.1488	1.5433	1.7332	1.1651	1.2729	1.8427	1.5243
37.8	2.0135	1.4497	1.5547	1.2298	1.2423	1.8703	1.4892
38	2.0426	1.7693	1.2972	1.2596	1.4299	1.7339	1.5017
38.2	2.1026	1.8564	1.4187	1.4235	1.4694	1.7719	1.3695
38.4	2.1916	1.7342	1.5292	1.2877	1.337	1.5429	1.3663
38.6	2.0633	1.6868	1.5132	1.1681	1.4688	1.9427	1.4197
38.8	2.0762	1.6651	1.6275	1.1775	1.3139	1.793	1.4011
39	2.0219	1.764	1.5155	1.157	1.3727	1.8387	1.464
39.2	2.0326	1.5964	1.449	1.1451	1.3452	2.0261	1.5376
39.4	1.9409	1.7343	1.4263	1.3049	1.3309	1.7929	1.4894
39.6	2.1287	1.6957	1.4696	1.2853	1.3328	1.8576	1.4462
39.8	2.0502	1.8453	1.5436	1.1931	1.3507	2.1368	1.5619
40	1.9693	1.6259	1.5646	1.0745	1.348	2.0985	1.4879
40.2	2.1219	1.6043	1.7927	1.2858	1.2344	1.9476	1.5942
40.4	2.1134	1.6861	1.4931	1.1765	1.3183	2.0207	1.654
40.6	2.1647	1.6312	1.5121	1.2715	1.2748	2.2786	1.5422
40.8	2.1292	1.7295	1.555	1.233	1.305	2.2487	1.654
41	2.176	1.8456	1.4865	1.2283	1.3776	2.2556	1.4121
41.2	2.1737	1.7459	1.3749	1.1756	1.3266	2.2241	1.4173
41.4	2.2022	1.685	1.7218	1.1077	1.2914	2.274	1.3894
41.6	2.1009	1.683	1.6097	1.2027	1.3117	2.1185	1.4044
41.8	2.0569	1.6919	1.5617	1.1258	1.4871	2.1949	1.3709
42	2.0052	1.713	1.6069	1.2423	1.2751	2.2232	1.5808
42.2	2.0733	1.6242	1.8148	1.2482	1.3404	2.191	1.5711
42.4	2.0202	1.6556	1.8054	1.08	1.2931	2.0683	1.5501
42.6	2.0384	1.7914	1.5489	1.2921	1.2598	2.1633	1.4681
42.8	1.9567	1.7012	1.6255	1.3337	1.2301	2.1159	1.4792
43	2.0286	1.8352	1.6508	1.2139	1.1179	2.0659	1.3749
43.2	2.0289	1.7072	1.6057	1.3284	1.2475	1.9602	1.3377
43.4	2.1002	1.5627	1.6298	1.3774	1.3312	1.9187	1.3957
43.6	2.0734	1.8128	1.7001	1.2745	1.2561	1.8758	1.5843
43.8	1.9305	1.7738	1.5904	1.4141	1.2754	2.035	1.4027
44	1.8921	1.8981	1.7206	1.2647	1.2648	2.0741	1.418
44.2	2.0035	1.8879	1.7355	1.2874	1.342	1.9547	1.5346
44.4	2.0442	1.9518	1.6021	1.3831	1.334	1.9937	1.4368
44.6	1.9509	1.8237	1.5083	1.306	1.2893	1.7913	1.3851
44.8	1.8566	1.83	1.5392	1.3232	1.2525	1.924	1.3345
45	1.9666	1.8021	1.4549	1.2226	1.3352	1.8237	1.5261
45.2	1.8097	1.644	1.7166	1.1806	1.2179	1.8176	1.438
45.4	1.9777	1.6929	1.5968	1.1748	1.3088	1.7717	1.5208
45.6	2.1738	1.828	1.4965	1.3517	1.3197	1.7761	1.4966
45.8	2.0923	1.8422	1.4252	1.2963	1.1694	2.0254	1.6597
46	2.0713	1.7403	1.3971	1.3482	1.3865	1.9432	1.734
46.2	2.0673	1.8058	1.548	1.1846	1.1916	1.8724	1.6655
46.4	2.0649	1.6868	1.4001	1.1059	1.4071	1.869	1.4745
46.6	2.0233	1.6424	1.2931	1.2659	1.2657	1.9192	1.4047
46.8	2.0216	1.6082	1.3602	1.4135	1.2735	1.7722	1.419
47	1.9134	1.7848	1.3308	1.2982	1.2973	1.8785	1.5049
47.2	2.1026	1.8234	1.286	1.3697	1.3042	1.8701	1.3273
47.4	1.9182	1.8741	1.3802	1.305	1.2266	1.9666	1.3678
47.6	2.0357	1.8871	1.5344	1.5486	1.2975	2.0386	1.4909
47.8	1.9128	1.8273	1.3777	1.379	1.4084	1.6746	1.4425
48	1.951	1.866	1.5212	1.2625	1.2928	1.9283	1.4773
48.2	1.9646	1.9196	1.353	1.2996	1.1788	1.9204	1.5966
48.4	1.8735	1.6582	1.5242	1.4155	1.2811	1.9977	1.636
48.6	1.9938	1.8937	1.4497	1.2194	1.2957	1.9821	1.5556
48.8	1.9577	1.9231	1.4028	1.4351	1.2803	1.9839	1.7046
49	1.7922	2.1864	1.4453	1.4024	1.3336	2.0019	1.677
49.2	1.9607	1.9121	1.6047	1.3807	1.3492	1.9491	1.753
49.4	1.8429	1.9488	1.6393	1.4608	1.3716	1.8178	1.7618
49.6	1.9086	2.0211	1.529	1.3993	1.5624	1.8162	1.6567
49.8	1.9049	1.9728	1.4764	1.43	1.3391	1.9518	1.5966
50	1.7805	1.8542	1.4836	1.4343	1.4223	1.6891	1.6387
50.2	2.0093	1.9025	1.5346	1.4184	1.2932	1.8829	1.5924
50.4	1.8314	1.9839	1.5436	1.5658	1.3502	1.9779	1.6866
50.6	1.9619	1.9618	1.3321	1.5424	1.263	1.7948	1.6247
50.8	1.9216	1.9102	1.5013	1.4798	1.3243	1.9622	1.8545
51	1.874	1.9268	1.5676	1.3632	1.3892	1.93	1.5769
51.2	2.0079	1.8812	1.5918	1.4586	1.3319	1.7433	1.503
51.4	1.8078	1.9716	1.3843	1.3823	1.2895	1.7948	1.5974
51.6	1.9688	1.9521	1.4601	1.5306	1.2492	1.9668	1.4046
51.8	1.9213	1.8467	1.6852	1.3698	1.2588	2.1645	1.5298
52	1.8056	1.8546	1.5162	1.5984	1.2526	2.5939	1.441
52.2	1.7853	1.8945	1.5087	1.4951	1.4376	2.5052	1.4566
52.4	1.8603	1.9115	1.6152	1.5125	1.3875	2.5142	1.6608
52.6	1.836	1.8546	1.6914	1.4261	1.3807	2.5444	1.4947
52.8	1.9592	1.867	1.4824	1.3382	1.2972	2.6384	1.5109
53	1.7554	1.9022	1.373	1.3943	1.2799	2.5775	1.5645
53.2	1.9628	1.8359	1.3522	1.1536	1.474	2.4582	1.4204
53.4	1.7227	1.9334	1.3198	1.1264	1.5045	2.2159	1.4469
53.6	1.7894	1.8794	1.5284	1.1169	1.2479	2.2064	1.3182
53.8	1.8918	1.9854	1.2501	0.9648	1.231	2.2638	1.3179
54	1.959	1.9529	1.3821	1.1334	1.2943	2.3175	1.492
54.2	2.0309	1.8858	1.3858	1.1706	1.2408	2.3319	1.3292
54.4	1.9349	1.7726	1.2918	1.2139	1.1887	2.3302	1.5298
54.6	2.0026	1.8064	1.3487	1.3436	1.272	1.9454	1.3819
54.8	1.897	1.7919	1.3421	1.2966	1.2229	2.1828	1.3252
55	1.9664	1.7476	1.3618	1.2092	1.3374	2.3364	1.5835
55.2	1.8619	1.719	1.4193	1.2645	1.3079	2.2297	1.4056
55.4	1.699	1.7582	1.4257	1.211	1.1218	2.2504	1.3854
55.6	1.7179	1.7458	1.2014	1.2586	1.3151	2.1983	1.4406
55.8	1.6954	1.7332	1.238	1.2477	1.243	2.3121	1.2684
56	1.6632	1.7038	1.2807	1.1886	1.3476	2.201	1.3769
56.2	1.7141	1.8116	1.282	1.3099	1.2892	1.9861	1.2956
56.4	1.9034	1.8121	1.4671	1.3958	1.2965	2.1854	1.3209
56.6	1.9642	1.7956	1.2276	1.2595	1.2324	2.1031	1.4031
56.8	1.8818	1.8679	1.2786	1.3309	1.2977	2.1617	1.4817
57	1.8859	1.88	1.3974	1.2735	1.2292	2.072	1.3077
57.2	2.1813	1.8016	1.5541	1.2332	1.1362	2.2648	1.2838
57.4	2.1396	1.7611	1.4639	1.2475	1.1736	2.2511	1.405
57.6	1.9884	1.7786	1.587	1.3062	1.182	2.2331	1.2702
57.8	1.9287	1.8107	1.6082	1.307	1.1912	2.2294	1.4865
58	1.8482	1.7585	1.5524	1.2873	1.2743	2.1879	1.4583
58.2	2.0376	1.827	1.5281	1.2506	1.2153	2.396	1.3343
58.4	1.9656	1.7295	1.3059	1.1283	1.2389	2.3637	1.3364
58.6	1.8647	1.7473	1.4454	1.2935	1.3961	2.2428	1.3157
58.8	2.0133	1.7793	1.3982	1.353	1.3137	2.3116	1.3816
59	1.9226	1.8201	1.3229	1.288	1.3405	2.384	1.4973
59.2	1.776	2.0216	1.4009	1.3884	1.3134	2.2965	1.6332
59.4	1.8471	1.7985	1.6689	1.3523	1.2057	2.2442	1.4055
59.6	1.6212	1.7312	1.4272	1.372	1.1917	2.2054	1.2728
59.8	1.9121	2.1381	1.4943	1.3014	1.4231	2.2098	1.2685
60	1.9316	2.0368	1.4924	1.1482	1.2608	2.2257	1.3488
60.2	1.7649	2.1035	1.4357	1.2478	1.2427	2.4294	1.4422
60.4	1.6643	2.1223	1.2669	1.2417	1.2751	2.3596	1.4888
60.6	1.7776	1.8942	1.4777	1.2041	1.2552	2.2822	1.3515
60.8	1.929	1.9518	1.4923	1.251	1.2334	2.2774	1.4067
61	1.8263	1.987	1.5018	1.1693	1.3232	2.3934	1.3545
61.2	1.8548	2.0051	1.5467	1.1829	1.2609	2.3259	1.4252
61.4	1.9586	2.0174	1.4728	1.1523	1.183	2.3566	1.4578
61.6	1.9897	1.8979	1.4603	1.0984	1.3325	2.4117	1.6048
61.8	1.9302	2.1812	1.6434	1.5596	1.3254	2.3224	1.491
62	1.9115	2.0362	1.6455	1.3632	1.3263	2.2941	1.5362
62.2	1.8083	1.8916	1.7201	1.4048	1.3033	2.5647	1.4109
62.4	1.6987	1.9541	1.7232	1.2634	1.195	2.442	1.463
62.6	1.9186	1.9742	1.764	1.3479	1.3092	2.4796	1.4204
62.8	1.8756	1.8884	1.4815	1.2417	1.4029	2.4625	1.502
63	1.762	1.7585	1.6334	1.3771	1.3018	2.5189	1.5766
63.2	1.7964	1.7989	1.5076	1.4673	1.1946	2.3457	1.5014
63.4	1.6796	1.5659	1.5442	1.3349	1.2648	2.2237	1.3768
63.6	1.8095	1.4873	1.4535	1.4437	1.2367	2.4479	1.4073
63.8	1.9376	1.6307	1.4649	1.4812	1.3589	2.5179	1.468
64	1.8376	1.7766	1.4376	1.5498	1.238	2.4546	1.4261
64.2	1.6571	1.7493	1.5954	1.3058	1.2718	2.6021	1.3896
64.4	1.6675	1.6315	1.3861	1.4312	1.2352	2.509	1.4621
64.6	1.6088	1.6818	1.3617	1.5421	1.1756	2.5724	1.8339
64.8	1.6034	1.768	1.7896	1.3238	1.1607	2.405	1.3561
65	1.6651	1.6072	1.7212	1.3964	1.1543	2.5104	1.2936
65.2	1.5497	1.5958	1.7607	1.2483	1.1874	2.5156	1.4584
65.4	1.7057	1.6376	1.3742	1.2298	1.114	2.5456	1.4154
65.6	1.6393	1.509	1.555	1.193	1.2119	2.3681	1.4242
65.8	1.6831	1.5903	1.5716	1.1466	1.2179	2.5195	1.429
66	1.6116	1.4717	1.591	1.1564	1.2225	2.4543	1.4682
66.2	1.6375	1.4797	1.639	1.2401	1.2838	2.4582	1.3589
66.4	1.5726	1.588	1.5292	1.2908	1.1361	2.3731	1.3986
66.6	1.7427	1.3596	1.4155	1.3255	1.2515	2.325	1.426
66.8	1.8076	1.6344	1.5991	1.3524	1.2745	2.5404	1.3751
67	1.8506	1.5466	1.5631	1.1884	1.3595	2.4108	1.2635
67.2	1.7508	1.4443	1.4861	1.191	1.227	2.2511	1.2016
67.4	1.7017	1.4158	1.6818	1.2158	1.3326	2.4313	1.3563
67.6	1.7731	1.499	1.7658	1.2928	1.4258	2.2967	1.2383
67.8	1.817	1.6194	1.5102	1.3236	1.255	2.2772	1.1564
68	1.6618	1.5337	1.5081	1.2446	1.3201	2.3901	1.2524
68.2	1.7041	1.5201	1.3916	1.4191	1.2374	2.2057	1.2599
68.4	1.8173	1.3141	1.6359	1.4031	1.2978	2.2288	1.4219
68.6	1.7883	1.2445	1.5402	1.3965	1.3883	2.1433	1.2276
68.8	1.7208	1.2946	1.5258	1.5178	1.2569	2.3087	1.3618
69	1.7746	1.4315	1.3642	1.4435	1.2289	2.2367	1.322
69.2	1.9644	1.2853	1.4272	1.2745	1.3629	2.4034	1.4218
69.4	1.7985	1.4087	1.4861	1.2263	1.2576	2.3011	1.3023
69.6	1.7252	1.4187	1.4708	1.5142	1.3738	2.3747	1.4941
69.8	1.8252	1.2905	1.6136	1.2594	1.4058	2.2008	1.4251
70	1.5665	1.5152	1.3873	1.4294	1.3125	2.2311	1.3539
70.2	1.8036	1.5068	1.6471	1.3643	1.4648	2.1423	1.2995
70.4	1.8132	1.4664	1.4588	1.2858	1.2377	2.059	1.2425
70.6	1.9333	1.2476	1.7426	1.2719	1.2692	2.1753	1.1843
70.8	1.8787	1.5979	1.6472	1.3031	1.2121	2.219	1.3482
71	1.8268	1.6956	1.7192	1.2276	1.3043	2.1592	1.3251
71.2	1.8651	1.7245	1.7172	1.1105	1.2867	2.1207	1.4443
71.4	2.0099	1.6868	1.6875	1.3037	1.3248	2.0005	1.186
71.6	1.8541	1.7095	1.4157	1.4208	1.2762	2.0845	1.2918
71.8	1.8608	1.657	1.4891	1.3311	1.1778	2.2177	1.2972
72	1.9019	1.6105	1.4792	1.3418	1.224	2.1215	1.2789
72.2	1.8416	1.7121	1.5352	1.2815	1.2048	2.2287	1.3359
72.4	1.8311	1.6854	1.5623	1.1755	1.1537	2.3509	1.4285
72.6	1.6671	1.5782	1.3865	1.1877	1.131	2.193	1.351
72.8	1.7769	1.596	1.3589	1.1449	1.0244	2.256	1.2701
73	1.9146	1.5638	1.3811	1.3003	1.3569	2.1701	1.4607
73.2	1.9019	1.4956	1.4451	1.1441	1.3621	2.0919	1.5044
73.4	1.8462	1.754	1.4124	1.2063	1.2724	2.1285	1.5648
73.6	1.7323	1.7686	1.4971	1.2787	1.1632	2.1818	1.3674
73.8	1.7548	1.9171	1.3965	1.4267	1.178	2.1926	1.4747
74	1.6939	1.7386	1.4413	1.4725	1.2128	2.2246	1.437
74.2	1.7651	1.8445	1.6201	1.2779	1.233	2.2601	1.4753
74.4	1.6726	1.7774	1.6143	1.316	1.2379	2.1799	1.3493
74.6	1.7076	1.9781	1.7488	1.3902	1.2474	2.0553	1.2139
74.8	1.7814	1.8526	1.4465	1.2713	1.1669	2.2329	1.2558
75	1.7789	1.9864	1.7525	1.3592	1.25	2.242	1.3694
75.2	1.8639	1.9791	1.5151	1.3531	1.2495	2.3283	1.3427
75.4	1.9169	2.1546	1.58	1.5396	1.194	2.263	1.2288
75.6	1.7422	2.2949	1.7346	1.3944	1.2235	2.2396	1.409
75.8	1.8427	2.0849	1.5632	1.3277	1.1698	2.0669	1.4295
76	1.8649	1.9386	1.7046	1.3148	1.2719	2.0542	1.4889
76.2	1.8519	1.9422	1.8044	1.4249	1.3588	2.2428	1.419
76.4	1.7261	2.1	1.5881	1.2482	1.315	2.2043	1.4179
76.6	1.9293	2.022	1.7623	1.3736	1.3785	2.1206	1.4059
76.8	1.816	2.1487	1.6991	1.4683	1.3906	2.0709	1.6207
77	1.8005	2.1231	1.7378	1.3755	1.3882	2.1014	1.4918
77.2	1.9357	2.0168	1.6859	1.4098	1.2181	2.2169	1.915
77.4	2.0118	2.2626	1.5696	1.3708	1.2327	2.2304	1.6789
77.6	1.8334	2.1346	1.4605	1.3753	1.2791	2.1697	1.4973
77.8	1.7055	2.302	1.3586	1.3598	1.3897	2.1404	1.4745
78	1.9257	2.109	1.5797	1.3718	1.4146	2.2286	1.3984
78.2	2.0235	2.0619	1.7491	1.6084	1.1898	2.2418	1.2695
78.4	1.9611	1.8807	1.5351	1.434	1.2373	2.2122	1.4122
78.6	1.9598	2.0617	1.7353	1.5003	1.4423	2.1612	1.3429
78.8	1.9081	2.1175	1.3861	1.3201	1.3937	2.1989	1.3665
79	1.8546	1.9566	1.4877	1.3481	1.4149	2.0712	1.4337
79.2	1.8771	1.9181	1.4956	1.3889	1.211	2.1879	1.3545
79.4	1.9033	2.1059	1.613	1.3419	1.1505	2.1308	1.3647
79.6	1.8254	2.0648	1.5633	1.3366	1.1526	2.1134	1.3966
79.8	1.843	2.1569	1.5201	1.3981	1.2856	2.1729	1.474
80	1.8276	2.0178	1.3657	1.4274	1.2829	2.0705	1.4951
80.2	1.857	2.0713	1.483	1.4505	1.1595	2.1719	1.404
80.4	1.871	1.9453	1.6092	1.3789	1.1719	2.1172	1.4041
80.6	1.8092	2.0834	1.6007	1.3785	1.2713	2.2636	1.2769
80.8	1.9246	1.9728	1.5664	1.3386	1.2807	2.1059	1.3117
81	1.8176	2.0101	1.4978	1.448	1.3075	2.264	1.4222
81.2	2.0654	1.9825	1.4606	1.3516	1.2602	2.2182	1.2469
81.4	1.802	1.8989	1.6403	1.3659	1.3646	2.2163	1.1833
81.6	1.8232	1.9166	1.2871	1.3535	1.2296	2.3366	1.2931
81.8	2.062	2.0621	1.4004	1.3493	1.2551	2.2452	1.2825
82	1.9813	1.9451	1.6255	1.3276	1.2333	2.1992	1.2243
82.2	2.0594	1.9825	1.4117	1.4038	1.3882	2.3055	1.3774
82.4	1.921	2.0384	1.5751	1.3955	1.1805	2.3309	1.4312
82.6	1.8415	1.9111	1.4704	1.4418	1.0664	2.2934	1.2629
82.8	1.7996	1.9427	1.5201	1.5209	1.1208	2.1308	1.4568
83	1.8201	1.9991	1.292	1.3524	1.174	2.2121	1.3155
83.2	1.8678	1.9912	1.4533	1.363	1.2582	2.1507	1.389
83.4	1.923	2.0839	1.3861	1.3706	1.4266	2.1679	1.3348
83.6	1.7902	1.875	1.3172	1.5055	1.3014	2.1547	1.2851
83.8	2.0153	1.998	1.2065	1.4685	1.2272	2.1874	1.2994
84	1.9949	2.0857	1.3853	1.6153	1.3757	2.2509	1.1949
84.2	2.0311	1.9823	1.3359	1.4127	1.1218	2.199	1.3846
84.4	1.9347	1.9805	1.2759	1.3116	1.2004	2.2026	1.3288
84.6	1.8701	1.814	1.2978	1.5051	1.2305	2.3195	1.3323
84.8	1.8559	1.9642	1.3992	1.3817	1.1782	2.234	1.4647
85	1.7646	1.9918	1.3884	1.3718	1.1429	2.2535	1.5162
85.2	1.91	2.0212	1.3838	1.3832	1.0692	2.2434	1.456
85.4	1.8229	1.8915	1.3494	1.443	0.9988	2.1378	1.4825
85.6	1.7573	1.913	1.3635	1.3728	1.0947	2.314	1.4638
85.8	1.82	1.9649	1.4056	1.4187	1.0539	2.2406	1.3656
86	1.8002	1.9269	1.2315	1.3171	1.0105	2.2569	1.3486
86.2	1.8375	1.8726	1.2571	1.2752	1.1353	2.3235	1.4014
86.4	1.6446	1.78	1.3665	1.443	1.0531	2.3635	1.3174
86.6	1.7529	1.8526	1.2292	1.3064	1.1047	2.3385	1.2525
86.8	1.6929	1.8742	1.292	1.2822	1.0944	2.3547	1.3604
87	1.828	1.8666	1.2905	1.2809	1.1406	2.2865	1.3624
87.2	1.7226	1.8599	1.4177	1.3813	1.0791	2.3585	1.3556
87.4	1.6474	2.0942	1.5289	1.4171	1.1702	2.3209	1.3766
87.6	1.7488	1.941	1.492	1.4041	1.1199	2.2684	1.4897
87.8	1.7854	2.0284	1.3986	1.436	1.1276	2.2362	1.2707
88	1.8013	1.9515	1.5158	1.4975	1.131	2.259	1.3727
88.2	1.8653	1.8208	1.4985	1.4306	1.2106	2.2317	1.4038
88.4	1.8158	1.735	1.3743	1.539	1.1009	2.2596	1.3538
88.6	1.8444	1.9871	1.5503	1.3696	1.238	2.3171	1.381
88.8	1.9706	1.9037	1.5378	1.4683	1.269	2.2371	1.3659
89	1.6074	1.9207	1.5986	1.6214	1.0965	2.116	1.4075
89.2	1.7876	2.0027	1.5289	1.6332	1.1205	2.2456	1.3141
89.4	1.6122	1.8391	1.453	1.5314	1.2029	2.2212	1.3918
89.6	1.8298	1.9587	1.5711	1.2499	1.1547	2.4104	1.4521
89.8	1.7092	1.993	1.5317	1.452	1.3211	2.291	1.4485
90	1.5587	1.8435	1.3692	1.293	1.2376	2.2571	1.4361
90.2	1.8333	1.8992	1.4123	1.3509	1.2577	2.2742	1.3084
90.4	1.7523	1.7627	1.4744	1.3157	1.2403	2.3757	1.449
90.6	1.8099	1.8214	1.4891	1.4438	1.2011	2.3264	1.5449
90.8	1.9291	1.8255	1.5045	1.2719	1.1357	2.3462	1.3583
91	1.5858	1.8677	1.4746	1.2512	1.3805	2.1953	1.2635
91.2	1.6523	1.7826	1.5358	1.2569	1.2817	2.3211	1.5666
91.4	1.8318	1.8266	1.5109	1.3824	1.1955	2.3346	1.5189
91.6	1.771	1.9275	1.4662	1.2549	1.099	2.3858	1.5968
91.8	1.6938	1.898	1.678	1.2837	1.147	2.2371	1.4452
92	1.6184	1.9346	1.4929	1.2267	1.1593	2.3072	1.4457
92.2	1.862	1.8491	1.4676	1.2405	1.0011	2.0816	1.4652
92.4	1.6759	1.77	1.358	1.2839	1.0093	2.2266	1.4169
92.6	1.7671	1.9094	1.5561	1.4124	1.021	2.2027	1.4381
92.8	1.7109	1.957	1.5085	1.57	0.9735	2.145	1.4373
93	1.656	1.8603	1.4067	1.4315	1.0701	2.1847	1.4957
93.2	1.626	1.8875	1.6889	1.3803	1.0679	2.2444	1.6051
93.4	1.6586	1.7873	1.678	1.3019	1.0965	2.2538	1.5543
93.6	1.6081	1.9456	1.6426	1.5624	1.1021	2.2399	1.6385
93.8	1.6452	1.857	1.3774	1.46	1.0597	2.281	1.5179
94	1.7745	1.8929	1.8272	1.4986	1.1892	2.2722	1.4516
94.2	1.7035	1.8744	1.3625	1.3135	1.0821	2.2331	1.3528
94.4	1.5585	1.9459	1.2958	1.3683	1.2193	2.1603	1.4359
94.6	1.7297	1.9216	1.4461	1.4162	1.1275	2.2222	1.3762
94.8	1.7157	1.8738	1.4866	1.2943	1.1582	2.2971	1.3461
95	1.4856	1.7374	1.5454	1.3045	1.1892	2.219	1.3553
95.2	1.491	2.0059	1.4588	1.2068	1.4397	2.3483	1.4002
95.4	1.4441	1.7128	1.3426	1.3665	1.2586	2.2181	1.2833
95.6	1.5491	1.9973	1.6098	1.2208	1.1292	2.2135	1.5225
95.8	1.365	2.1238	1.5408	1.3056	1.2037	2.1991	1.5181
96	1.7191	1.9377	1.4357	1.3916	1.1499	2.21	1.3179
96.2	1.7427	2.0499	1.4084	1.3988	1.0585	2.3027	1.2346
96.4	1.6636	2.1614	1.6454	1.393	1.3285	2.2946	1.3588
96.6	1.6378	2.266	1.4891	1.2541	1.2715	2.2234	1.511
96.8	1.796	2.0506	1.6363	1.2409	1.0694	2.2153	1.4509
97	1.9566	1.8955	1.7783	1.1967	1.3346	2.1752	1.4908
97.2	1.9962	1.8181	1.5844	1.215	1.2822	2.226	1.4623
97.4	1.9628	1.8746	1.3774	1.2783	1.1437	2.1034	1.373
97.6	2.044	1.9264	1.5492	1.3329	1.219	2.2001	1.3184
97.8	1.8619	2.108	1.5229	1.3814	1.1402	2.2575	1.3245
98	1.9728	1.9333	1.6508	1.2345	1.1251	2.1839	1.3659
98.2	1.9004	2.0318	1.1802	1.3451	1.0422	2.0808	1.4774
98.4	1.9287	1.9852	1.5823	1.4287	1.1595	2.1234	1.3563
98.6	1.9682	1.9235	1.4785	1.2445	1.2698	2.121	1.5842
98.8	1.8147	2.1837	1.4406	1.262	1.1819	2.159	1.5024
99	1.8048	1.9399	1.3425	1.3035	1.0957	2.2271	1.263
99.2	1.7272	1.9427	1.2948	1.3008	1.0937	2.2363	1.424
99.4	1.6885	2.0826	1.319	1.2514	1.1709	2.4605	1.3702
99.6	1.6799	2.1736	1.3645	1.2218	1.2447	2.3182	1.3811
99.8	1.7033	2.0647	1.4529	1.3555	1.1841	2.3054	1.3143
100	1.7289	2.2153	1.3743	1.4601	1.1201	2.2244	1.2666
100.2	1.5868	2.2125	1.309	1.5123	1.3467	2.2201	1.2532
100.4	1.6552	2.1825	1.3727	1.2445	1.4038	2.3479	1.2431
100.6	1.8175	2.0875	1.337	1.3584	1.3055	2.1928	1.3587
100.8	1.8392	2.1399	1.4447	1.2534	1.362	2.1991	1.3257
101	1.7628	1.9767	1.4473	1.2986	1.2068	2.1992	1.3392
101.2	1.7261	2.0571	1.5037	1.5123	1.4404	2.1208	1.4306
101.4	1.6887	1.9456	1.5189	1.438	1.1417	2.3244	1.3982
101.6	1.5895	2.0102	1.4183	1.3116	1.2703	2.3086	1.3531
101.8	1.694	2.0339	1.293	1.3939	1.1478	2.3173	1.3145
102	1.6559	2.2161	1.3931	1.3243	1.1571	2.3416	1.3683
102.2	1.6229	2.1309	1.4897	1.35	1.3121	2.3785	1.3967
102.4	1.6741	1.9435	1.386	1.3528	1.3593	2.3347	1.4022
102.6	1.6954	2.0433	1.4473	1.3561	1.2139	2.2541	1.4553
102.8	1.8023	1.9273	1.3897	1.331	1.4145	2.2958	1.3739
103	1.6306	2.1499	1.4	1.3859	1.5086	2.2337	1.3654
103.2	1.7737	1.9721	1.4079	1.3583	1.2466	2.2124	1.4026
103.4	1.7495	2.1532	1.3693	1.3879	1.5965	2.2539	1.3696
103.6	1.6891	2.0413	1.2354	1.301	1.4575	2.2906	1.3815
103.8	1.7097	2.02	1.3941	1.3095	1.2526	2.3783	1.3224
104	1.64	2.2894	1.4385	1.3107	1.2849	2.2438	1.2551
104.2	1.8238	1.8814	1.4402	1.3852	1.2279	2.2531	1.2775
104.4	1.6878	1.8675	1.4076	1.2132	1.3004	2.2545	1.3387
104.6	1.8551	2.0818	1.4456	1.1952	1.3494	2.1932	1.3034
104.8	1.5952	2.0588	1.392	1.3298	1.0915	2.2393	1.3889
105	1.7013	1.9036	1.4121	1.2695	1.1636	2.2794	1.2931
105.2	1.6851	2.0805	1.4823	1.2509	1.2463	2.1985	1.3798
105.4	1.6884	2.005	1.271	1.2639	1.26	2.2817	1.3091
105.6	1.6859	2.0536	1.5722	1.3413	1.2577	2.3215	1.2336
105.8	1.7622	1.8944	1.596	1.2319	1.252	2.3297	1.2453
106	1.6521	2.0071	1.4385	1.3574	1.3144	2.3289	1.2798
106.2	1.7084	1.8491	1.5071	1.4221	1.4268	2.2964	1.3555
106.4	1.7001	1.8214	1.498	1.3604	1.4044	2.168	1.3464
106.6	1.7299	1.8927	1.5246	1.3995	1.5293	2.2926	1.3699
106.8	1.8336	1.8893	1.3887	1.3063	1.5848	2.1457	1.415
107	1.8453	1.8255	1.238	1.3523	1.5321	2.1819	1.3657
107.2	1.8598	1.7117	1.3529	1.3612	1.4203	2.2304	1.3602
107.4	1.771	1.8206	1.6222	1.3746	1.4989	2.3659	1.2215
107.6	1.8015	2.0273	1.4189	1.3911	1.3076	2.2299	1.2715
107.8	1.9739	1.9502	1.5191	1.2772	1.2159	2.3065	1.1646
108	1.7316	1.9591	1.6856	1.314	1.29	2.3586	1.3091
108.2	1.9155	1.9788	1.4218	1.2434	1.2263	2.3927	1.2709
108.4	1.7827	1.806	1.5158	1.29	1.2909	2.2805	1.3457
108.6	1.8622	1.9095	1.5216	1.3711	1.3178	2.3672	1.455
108.8	1.8227	2.0677	1.4538	1.297	1.3826	2.3603	1.2703
109	1.6628	2.062	1.4933	1.4139	1.2172	2.2738	1.2633
109.2	1.6827	1.949	1.4226	1.3646	1.2231	2.334	1.1834
109.4	1.6665	1.9525	1.5306	1.3752	1.2204	2.293	1.1103
109.6	1.8202	1.9427	1.5219	1.2842	1.2073	2.357	1.3101
109.8	1.7815	2.0275	1.4844	1.3675	1.205	2.2747	1.2758
110	1.7921	2.0016	1.508	1.2647	1.1224	2.2939	1.2543
110.2	1.8062	1.8975	1.436	1.2875	1.2637	2.2661	1.2243
110.4	1.738	2.0486	1.5922	1.309	1.3272	2.1794	1.1613
110.6	1.6499	2.0009	1.326	1.3463	1.3079	2.2076	1.2022
110.8	1.6796	1.9949	1.4782	1.3898	1.3768	2.3062	1.2999
111	1.9615	2.0786	1.4505	1.2778	1.356	2.4309	1.1697
111.2	1.7929	1.9717	1.4283	1.3869	1.3612	2.391	1.2312
111.4	1.8043	1.9651	1.5204	1.3449	1.189	2.3205	1.1316
111.6	1.7173	1.7725	1.2787	1.3133	1.3155	2.4001	1.0862
111.8	1.8953	1.6121	1.4461	1.3417	1.3066	2.2385	1.2326
112	1.892	1.7265	1.3693	1.4045	1.2426	2.3378	1.2599
112.2	1.6479	1.8382	1.6128	1.3452	1.2316	2.3353	1.2464
112.4	1.7795	1.9012	1.5872	1.3476	1.3833	2.3158	1.2888
112.6	1.7862	1.7611	1.4387	1.3391	1.3312	2.2923	1.2729
112.8	1.8168	1.8513	1.5277	1.3248	1.396	2.276	1.4899
113	1.7743	1.7901	1.598	1.4053	1.5492	2.2206	1.2959
113.2	1.7384	1.8904	1.6116	1.3339	1.4115	2.3179	1.2293
113.4	1.7313	1.8028	1.4415	1.3077	1.3665	2.4638	1.2477
113.6	1.9061	1.6889	1.6056	1.4716	1.2078	2.4342	1.3532
113.8	1.8875	1.9267	1.5393	1.33	1.2546	2.2221	1.343
114	1.9192	1.9511	1.7056	1.4194	1.2648	2.4118	1.2984
114.2	1.7973	1.9934	1.6522	1.3211	1.2904	2.1941	1.3531
114.4	1.9194	1.8811	1.7118	1.4462	1.3982	2.3077	1.2911
114.6	2.0044	1.9112	1.7241	1.4798	1.3219	2.3652	1.3453
114.8	1.7943	1.8417	1.7617	1.5928	1.3453	2.3328	1.1801
115	1.8214	1.9216	1.7336	1.5507	1.3621	2.3747	1.2889
115.2	1.9482	1.7664	1.7052	1.4953	1.2736	2.4725	1.3688
115.4	1.767	1.9426	1.667	1.3881	1.3314	2.2774	1.3527
115.6	1.7379	1.9828	1.5283	1.2988	1.2451	2.2537	1.4068
115.8	1.8388	1.6758	1.4743	1.3008	1.2194	2.3861	1.3038
116	1.8944	1.7774	1.7649	1.2133	1.3576	2.3548	1.2529
116.2	1.8676	1.9507	1.6872	1.4068	1.3227	2.2516	1.2286
116.4	1.8589	1.9176	1.7154	1.3517	1.269	2.2436	1.3104
116.6	1.8294	1.8839	1.7071	1.3497	1.2944	2.3269	1.3156
116.8	1.9636	1.9721	1.7479	1.4368	1.3311	2.3437	1.3536
117	1.8959	1.6902	1.6907	1.5453	1.192	2.3291	1.4219
117.2	1.9738	1.7273	1.6993	1.5092	1.4708	2.2725	1.4265
117.4	1.8156	1.9742	1.4483	1.6293	1.2832	2.3047	1.4072
117.6	1.8088	2.029	1.4778	1.419	1.3864	2.3111	1.2503
117.8	1.7712	1.9452	1.5394	1.4745	1.2288	2.4333	1.2906
118	1.8428	1.7526	1.5108	1.4652	1.3922	2.3501	1.3503
118.2	1.7826	1.6022	1.5663	1.4743	1.4115	2.4932	1.2603
118.4	1.8642	1.7691	1.6909	1.4586	1.2385	2.3326	1.3635
118.6	1.6861	1.7954	1.7678	1.4002	1.3181	2.3335	1.2071
118.8	1.863	1.7112	2.042	1.4484	1.3526	2.3168	1.3222
119	1.7422	1.8425	1.875	1.3185	1.2362	2.3694	1.3176
119.2	1.7537	2.0489	1.8112	1.4929	1.2396	2.3007	1.2801
119.4	1.8491	1.8298	1.8501	1.3652	1.2802	2.2729	1.2499
119.6	1.9081	1.7231	1.9801	1.3941	1.1794	2.3645	1.3638
119.8	1.8453	1.7046	2.0412	1.3542	1.2584	2.2847	1.3159
120	1.8321	1.7262	1.8005	1.4732	1.1903	2.3627	1.2647
120.2	1.8513	1.769	1.6321	1.3237	1.1526	2.1832	1.26
120.4	1.708	1.6892	1.7593	1.4181	1.113	2.132	1.4398
120.6	1.9274	1.7007	1.5346	1.4097	1.1505	2.2631	1.3102
120.8	2.055	1.6731	1.5783	1.5024	1.1362	2.3255	1.4101
121	2.0576	1.5502	1.8531	1.3691	1.3254	2.3987	1.1909
121.2	1.9161	1.9411	1.7666	1.4941	1.0656	2.3586	1.2581
121.4	2.2323	1.8059	1.5303	1.4539	1.0875	2.3012	1.278
121.6	1.9472	1.8618	1.6129	1.4654	1.0601	2.351	1.5249
121.8	2.0882	1.7437	1.579	1.4107	1.1941	2.3295	1.2672
122	1.8468	1.8911	1.6245	1.4627	1.0344	2.2937	1.3225
122.2	1.935	1.8593	1.7005	1.3967	1.1082	2.3778	1.3028
122.4	1.7736	1.9326	1.6913	1.4236	1.0893	2.195	1.3984
122.6	1.7168	1.7729	1.5962	1.4452	1.0742	2.2521	1.2989
122.8	1.6528	1.7814	1.5082	1.2695	1.1477	2.3138	1.3327
123	1.8864	1.7711	1.6764	1.3306	1.0874	2.3698	1.3373
123.2	1.7402	1.6694	1.7909	1.4298	1.0416	2.3512	1.3198
123.4	1.9574	1.7691	1.6164	1.443	1.076	2.297	1.3752
123.6	1.8001	1.6864	1.6078	1.3725	1.1587	2.3332	1.2638
123.8	1.7764	1.7707	1.4719	1.3816	1.0343	2.3583	1.2853
124	1.7913	1.6942	1.5636	1.4806	0.9546	2.2786	1.3628
124.2	1.7696	1.81	1.538	1.5505	1.0881	2.3664	1.2559
124.4	1.846	1.8606	1.6085	1.313	1.2402	2.2599	1.2796
124.6	1.8458	1.8428	1.3872	1.3402	1.2065	2.3344	1.2648
124.8	1.7483	1.7863	1.6658	1.2718	1.2832	2.3918	1.304
125	1.7052	1.9776	1.5584	1.4261	1.2812	2.3467	1.4239
125.2	1.7114	1.9728	1.7499	1.4302	1.0556	2.3398	1.3922
125.4	1.9188	1.6969	1.4811	1.4644	1.1139	2.4045	1.3809
125.6	1.7015	1.488	1.4018	1.3514	1.1598	2.4025	1.3706
125.8	1.9388	1.7332	1.5223	1.5353	1.1982	2.3955	1.3987
126	1.9998	1.7522	1.4481	1.3833	1.299	2.4675	1.5738
126.2	1.7507	1.6819	1.3956	1.4583	1.0993	2.3507	1.4343
126.4	1.9135	1.6033	1.3638	1.4993	1.2341	2.3509	1.324
126.6	1.9092	1.756	1.3955	1.3569	1.1206	2.3888	1.6475
126.8	1.8585	1.7508	1.5002	1.3625	1.1142	2.2052	1.4187
127	1.7626	1.576	1.5946	1.2891	1.0158	2.3506	1.3498
127.2	1.6838	1.5663	1.6159	1.4844	1.1359	2.3677	1.3414
127.4	1.7571	1.593	1.7067	1.4034	1.2227	2.415	1.4231
127.6	1.7912	1.6232	1.6552	1.6305	1.1728	2.3448	1.3389
127.8	1.764	1.4353	1.572	1.7266	1.1607	2.5029	1.445
128	1.7346	1.621	1.5782	1.6265	1.2654	2.3279	1.5969
128.2	1.7339	1.558	1.6718	1.4608	1.2045	2.3943	1.3058
128.4	1.8042	1.5535	1.4891	1.4303	1.1916	2.4461	1.5076
128.6	1.7658	1.6045	1.5297	1.3148	1.1742	2.4714	1.3927
128.8	1.8255	1.5248	1.547	1.3767	1.2147	2.3728	1.3686
129	1.8582	1.6428	1.6538	1.4217	1.1493	2.2965	1.2568
129.2	1.8563	1.7141	1.5569	1.3951	1.2707	2.4209	1.3439
129.4	2.0437	1.6332	1.5336	1.3994	1.3829	2.4167	1.3654
129.6	1.958	1.6079	1.5217	1.3942	1.2491	2.3234	1.3505
129.8	1.8943	1.6064	1.2629	1.2831	1.3017	2.4382	1.509
130	1.9572	1.5494	1.5724	1.5198	1.2533	2.4223	1.3318
130.2	1.9719	1.6352	1.5902	1.3776	1.3268	2.3804	1.32
130.4	1.9334	1.5286	1.5329	1.4103	1.279	2.4294	1.2884
130.6	2.0248	1.5028	1.7007	1.4095	1.3937	2.3245	1.3566
130.8	1.98	1.52	1.6543	1.4536	1.3378	2.2843	1.447
131	1.9265	1.5383	1.8866	1.5356	1.3015	2.344	1.2979
131.2	1.9457	1.7972	1.7422	1.4419	1.2957	2.4935	1.2983
131.4	2.0811	1.6322	1.7623	1.4288	1.2152	2.3591	1.343
131.6	2.1681	1.5002	1.4767	1.4491	1.1645	2.4926	1.2155
131.8	2.158	1.6433	1.7126	1.2824	1.2649	2.5434	1.3691
132	2.1192	1.6139	1.7081	1.2886	1.2917	2.4289	1.3038
132.2	2.1236	1.6566	1.8824	1.4062	1.2815	2.5184	1.4074
132.4	1.8359	1.5047	1.9877	1.3258	1.1847	2.4418	1.2873
132.6	1.9902	1.6452	1.6226	1.35	1.2527	2.4449	1.2893
132.8	1.8768	1.5244	1.8369	1.4486	1.1246	2.4813	1.2297
133	1.9849	1.6275	1.4264	1.4459	1.2144	2.4125	1.2736
133.2	1.9926	1.6693	1.677	1.4248	1.21	2.5561	1.2047
133.4	2.023	1.5543	1.5591	1.3953	1.2881	2.4297	1.3251
133.6	2.0854	1.4455	1.6918	1.3581	1.3479	2.4497	1.2985
133.8	1.8036	1.6244	1.6246	1.615	1.2236	2.4444	1.4163
134	1.8891	1.5892	1.5717	1.6723	1.3457	2.4883	1.5777
134.2	1.6715	1.5791	1.5713	1.4146	1.3749	2.4747	1.2468
134.4	1.8662	1.6497	1.6346	1.5209	1.2596	2.4785	1.4291
134.6	1.6249	1.4651	1.7238	1.4511	1.4539	2.5626	1.4066
134.8	1.726	1.6097	1.9446	1.4836	1.3926	2.4457	1.3471
135	1.597	1.6387	1.4982	1.5221	1.3928	2.4476	1.3254
135.2	1.7381	1.4737	1.5494	1.315	1.4798	2.3122	1.3133
135.4	2.0038	1.416	1.8351	1.3595	1.42	2.3829	1.345
135.6	1.671	1.6501	1.7516	1.4336	1.4252	2.4773	1.349
135.8	1.7713	1.6119	1.619	1.2783	1.5112	2.4081	1.5074
136	1.5243	1.5527	1.5638	1.2216	1.5134	2.4533	1.3386
136.2	1.6725	1.3436	1.426	1.2026	1.7614	2.4481	1.3933
136.4	1.6741	1.5322	1.5289	1.344	1.7451	2.4484	1.4689
136.6	1.848	1.6945	1.5482	1.3218	1.533	2.3401	1.3584
136.8	1.8445	1.5305	1.6998	1.5443	1.4757	2.3621	1.3885
137	1.8635	1.3801	1.6045	1.3738	1.4341	2.4002	1.4291
137.2	1.7856	1.5451	1.6038	1.3172	1.4572	2.4747	1.3466
137.4	2.0826	1.482	1.5689	1.3855	1.3903	2.3869	1.2675
137.6	1.9263	1.4274	1.6701	1.3261	1.5593	2.3675	1.2386
137.8	1.8902	1.441	1.6423	1.4261	1.4811	2.5147	1.2439
138	1.7952	1.686	1.6046	1.5007	1.4171	2.4811	1.2638
138.2	1.8504	1.4881	1.522	1.5024	1.3175	2.501	1.3112
138.4	1.7458	1.6631	1.6037	1.525	1.3841	2.4878	1.2497
138.6	1.6719	1.4578	1.4954	1.4004	1.3934	2.5458	1.229
138.8	1.8695	1.5268	1.582	1.7662	1.4315	2.5293	1.1997
139	1.7679	1.6397	1.6484	1.4084	1.6241	2.4599	1.2623
139.2	1.7135	1.7202	1.6801	1.4753	1.4551	2.338	1.2605
139.4	1.749	1.5763	1.452	1.5566	1.3553	2.5531	1.3119
139.6	1.8527	1.6076	1.5453	1.3698	1.2456	2.3722	1.3007
139.8	1.895	1.5228	1.7963	1.4924	1.3749	2.4566	1.2173
140	1.8098	1.4931	1.6302	1.4215	1.373	2.3727	1.2366
140.2	1.5834	1.4252	1.7336	1.4764	1.3607	2.3957	1.1796
140.4	1.8826	1.3033	1.6145	1.4709	1.4452	2.4392	1.1506
140.6	1.9742	1.6446	1.5448	1.3954	1.4749	2.5272	1.3255
140.8	1.8331	1.5131	1.5925	1.4435	1.4499	2.424	1.2833
141	1.7714	1.5018	1.6267	1.5266	1.3271	2.5112	1.2716
141.2	1.8026	1.411	1.552	1.4182	1.3582	2.2787	1.2215
141.4	1.8618	1.4879	1.6158	1.7835	1.3883	2.3967	1.595
141.6	1.8018	1.5397	1.7313	1.4314	1.3847	2.397	1.2863
141.8	1.9562	1.4919	1.4317	1.618	1.3951	2.5859	1.2761
142	1.951	1.5108	1.7597	1.3088	1.375	2.4252	1.3156
142.2	2.0516	1.5044	1.554	1.6603	1.3948	2.3782	1.2632
142.4	2.0456	1.6343	1.4176	1.4755	1.4342	2.4918	1.2979
142.6	1.9542	1.5634	1.4986	1.5012	1.4363	2.4816	1.2409
142.8	2.1129	1.5226	1.6198	1.5286	1.5511	2.3644	1.3019
143	2.0071	1.4737	1.4459	1.5661	1.4342	2.3802	1.2347
143.2	2.02	1.4438	1.541	1.4761	1.3618	2.5941	1.305
143.4	2.0299	1.4735	1.7809	1.4862	1.305	2.4851	1.3169
143.6	1.8498	1.5239	1.5473	1.4769	1.4889	2.3591	1.3944
143.8	1.9257	1.4863	1.4229	1.4117	1.3545	2.4902	1.3094
144	1.7667	1.5479	1.4799	1.5536	1.3662	2.4891	1.3557
144.2	2.0218	1.5311	1.468	1.3918	1.3636	2.533	1.3496
144.4	1.8118	1.5948	1.6023	1.2972	1.4411	2.4978	1.2433
144.6	1.7706	1.425	1.5456	1.4691	1.518	2.599	1.3058
144.8	1.7508	1.4567	1.4939	1.491	1.4633	2.4776	1.2491
145	1.7021	1.5349	1.5217	1.6637	1.4164	2.512	1.2751
145.2	1.7312	1.4974	1.4156	1.543	1.2992	2.438	1.2488
145.4	1.7767	1.4922	1.6583	1.4872	1.3568	2.4839	1.3499
145.6	1.7553	1.447	1.5621	1.5729	1.3294	2.4675	1.3548
145.8	1.8066	1.4571	1.5171	1.5727	1.4601	2.5653	1.3782
146	1.6154	1.4609	1.43	1.5082	1.3979	2.4868	1.2949
146.2	1.5477	1.533	1.7144	1.4077	1.3302	2.5883	1.2215
146.4	1.7225	1.4709	1.5202	1.5281	1.3332	2.4727	1.294
146.6	1.7561	1.56	1.7014	1.506	1.4001	2.5445	1.2113
146.8	1.8166	1.6003	1.763	1.4538	1.3164	2.6326	1.2115
147	1.7875	1.7016	1.4513	1.365	1.2992	2.5999	1.2276
147.2	1.9225	1.578	1.4435	1.2697	1.3121	2.4643	1.3167
147.4	2.1255	1.4743	1.396	1.5205	1.3614	2.4703	1.1667
147.6	1.9757	1.5759	1.3666	1.3284	1.3918	2.5702	1.2714
147.8	1.9798	1.4428	1.4676	1.3703	1.4044	2.5307	1.251
148	1.8838	1.584	1.4298	1.3499	1.333	2.3344	1.2835
148.2	1.7869	1.5736	1.4671	1.4357	1.3143	2.4174	1.2406
148.4	1.8477	1.5174	1.4755	1.3848	1.6089	2.3363	1.3604
148.6	1.7613	1.6084	1.4638	1.4841	1.6312	2.444	1.4205
148.8	1.8938	1.6902	1.2705	1.5799	1.6004	2.4462	1.6137
149	1.8865	1.6296	1.4929	1.5669	1.6218	2.4914	1.5079
149.2	1.9598	1.5673	1.5368	1.5444	1.5459	2.521	1.4781
149.4	1.9137	1.4446	1.4492	1.5426	1.5454	2.4827	1.3369
149.6	1.9184	1.5029	1.3472	1.484	1.5303	2.5393	1.4159
149.8	1.946	1.4581	1.6917	1.3799	1.6229	2.5617	1.3709
150	1.7971	1.7432	1.8161	1.43	1.6445	2.5236	1.4264
150.2	1.8832	1.6291	1.7936	1.5548	1.5854	2.5327	1.476
150.4	1.9269	1.8296	2.0267	1.5083	1.4489	2.4344	1.5651
150.6	1.7851	1.5846	1.7738	1.4594	1.4805	2.4754	1.4987
150.8	1.8517	1.5225	1.6642	1.5584	1.6282	2.4475	1.5408
151	1.8322	1.6566	1.3421	1.5292	1.6636	2.3915	1.5489
151.2	1.938	1.553	1.5249	1.5401	1.7192	2.448	1.5283
151.4	1.9575	1.6172	1.4869	1.4847	1.5019	2.4551	1.5
151.6	1.871	1.6084	1.576	1.7672	1.554	2.463	1.5072
151.8	1.8762	1.4494	1.5735	1.5744	1.6436	2.5373	1.486
152	1.8732	1.6093	1.4599	1.5927	1.6779	2.4581	1.4498
152.2	1.7605	1.5735	1.3401	1.7999	1.7054	2.4096	1.379
152.4	1.7892	1.6256	1.4623	1.6977	1.8473	2.5365	1.4079
152.6	2.0105	1.4532	1.5618	1.6306	1.6638	2.4089	1.3727
152.8	1.8486	1.5289	1.4805	1.4112	1.7338	2.4727	1.4306
153	2.0115	1.711	1.5227	1.391	1.7113	2.3779	1.556
153.2	1.9899	1.5901	1.4693	1.2623	1.62	2.5249	1.5198
153.4	2.0132	1.6112	1.5481	1.43	1.474	2.3209	1.6421
153.6	1.9144	1.7034	1.5671	1.4418	1.5885	2.4605	1.4824
153.8	1.9805	1.5712	1.725	1.441	1.6419	2.4657	1.5695
154	1.8114	1.5787	1.6727	1.4214	1.6072	2.5099	1.5024
154.2	1.9257	1.6093	1.8241	1.7252	1.5621	2.4962	1.5139
154.4	1.9477	1.5585	1.7171	1.6292	1.4662	2.4205	1.4648
154.6	2.0176	1.52	1.5032	1.492	1.6593	2.5811	1.3989
154.8	1.9204	1.4717	1.5614	1.6118	1.4903	2.4725	1.3944
155	2.0367	1.5124	1.5705	1.6914	1.3935	2.4579	1.3621
155.2	1.6391	1.497	1.4677	1.6319	1.3539	2.5639	1.4398
155.4	1.801	1.4252	1.4655	1.5705	1.5051	2.6559	1.5423
155.6	1.7938	1.5678	1.5037	1.398	1.3653	2.5736	1.4712
155.8	1.8397	1.5674	1.531	1.5212	1.2358	2.5706	1.4092
156	1.9202	1.5363	1.6164	1.5004	1.4969	2.4212	1.4082
156.2	1.9636	1.6539	1.5813	1.4819	1.4271	2.6296	1.3598
156.4	2.1813	1.5695	1.4372	1.508	1.3694	2.4484	1.4399
156.6	2.0288	1.6274	1.504	1.4871	1.5091	2.612	1.4518
156.8	1.9872	1.6043	1.7435	1.5187	1.3858	2.3469	1.4072
157	2.0171	1.6693	1.5602	1.4831	1.3546	2.4046	1.4396
157.2	1.9021	1.7244	1.5764	1.4258	1.2958	2.3712	1.5105
157.4	1.946	1.5673	1.7684	1.491	1.3981	2.4491	1.3287
157.6	1.8531	1.5237	1.7911	1.5674	1.4112	2.3928	1.4356
157.8	1.9123	1.5518	1.6905	1.5065	1.4193	2.4105	1.5876
158	1.8629	1.4651	1.4864	1.702	1.3094	2.4483	1.5011
158.2	1.9451	1.7249	1.4704	1.5282	1.4829	2.2211	1.4098
158.4	1.9025	1.578	1.457	1.6178	1.3777	2.1859	1.2951
158.6	1.9452	1.6036	1.7519	1.6699	1.5055	2.3469	1.3953
158.8	1.7823	1.5495	1.5246	1.6622	1.3226	2.3949	1.4433
159	1.769	1.562	1.6043	1.6025	1.3745	2.3901	1.3465
159.2	1.7766	1.5768	1.485	1.664	1.3697	2.4296	1.4513
159.4	1.8466	1.7273	1.5753	1.6858	1.4262	2.5291	1.3513
159.6	1.7625	1.6577	1.5144	1.6696	1.4603	2.4866	1.4229
159.8	1.5188	1.5929	1.5922	1.7526	1.3075	2.3139	1.3991
160	1.7453	1.5495	1.7675	1.819	1.3337	2.2577	1.4029
160.2	1.9067	1.575	1.6774	1.6659	1.1565	2.456	1.5039
160.4	1.8957	1.6256	1.7477	1.4697	1.1455	2.3647	1.5161
160.6	1.9362	1.5259	1.5637	1.7339	1.2369	2.3111	1.583
160.8	2.0774	1.5305	1.5906	1.8278	1.3323	2.307	1.5999
161	2.0855	1.5423	1.4492	1.6428	1.3195	2.4534	1.7666
161.2	2.301	1.6494	1.6654	1.4454	1.4656	2.3851	1.6165
161.4	2.1114	1.6204	1.6106	1.5337	1.4477	2.2505	1.6224
161.6	2.1325	1.6756	1.5589	1.6686	1.4351	2.1592	1.5819
161.8	1.919	1.6753	1.6214	1.5146	1.4246	2.3472	1.496
162	1.9376	1.6271	1.4707	1.6919	1.3743	2.2458	1.496
162.2	1.9066	1.7035	1.6916	1.8295	1.367	2.286	1.5046
162.4	2.0111	1.7707	1.6348	1.8476	1.3727	2.3307	1.447
162.6	1.8406	1.6552	1.678	1.5563	1.2877	2.3878	1.4577
162.8	1.8948	1.7576	1.5859	1.663	1.2979	2.2131	1.3462
163	1.9644	1.7979	1.8323	1.656	1.2647	2.2867	1.5224
163.2	1.8308	1.6965	1.5199	1.7622	1.4328	2.2933	1.4593
163.4	1.9884	1.7508	1.4319	1.6336	1.3885	2.3048	1.5165
163.6	1.8882	1.8034	1.6027	1.7326	1.2521	2.4128	1.5085
163.8	1.724	1.6814	1.6176	1.6668	1.3919	2.3096	1.4792
164	1.592	1.7707	1.4998	1.7263	1.3098	2.2931	1.5292
164.2	1.7651	1.6744	1.6221	1.798	1.3305	2.3466	1.3729
164.4	1.6683	1.6396	1.6846	1.626	1.4777	2.2138	1.3866
164.6	1.6579	1.7397	1.5699	1.5577	1.4432	2.3317	1.4183
164.8	1.6854	1.707	1.7269	1.593	1.5583	2.3354	1.3703
165	1.5655	1.881	1.6269	1.6944	1.4323	2.2257	1.3178
165.2	1.5144	1.813	1.5086	1.6206	1.3212	2.3162	1.6057
165.4	1.5395	1.7875	1.5185	1.5277	1.5501	2.3208	1.3846
165.6	1.9191	1.6139	1.5616	1.834	1.3688	2.3184	1.4403
165.8	1.625	1.7826	1.4818	1.6061	1.3242	2.3046	1.6271
166	1.6991	1.6799	1.5189	1.5823	1.4921	2.2732	1.3906
166.2	1.7048	1.7144	1.4859	1.6681	1.3445	2.2262	1.3551
166.4	1.7358	1.8433	1.504	1.5653	1.3465	2.4372	1.3616
166.6	1.8006	1.8241	1.6629	1.7188	1.1689	2.3113	1.324
166.8	1.529	1.8427	1.6081	1.6537	1.159	2.2663	1.4969
167	1.6695	1.8622	1.5206	1.7284	1.6136	2.3077	1.5471
167.2	1.6416	1.7402	1.4959	1.629	1.5231	2.3596	1.5952
167.4	1.6481	1.7436	1.5131	1.6124	1.3884	2.3351	1.531
167.6	1.8281	1.9316	1.5629	1.5248	1.2698	2.2897	1.4519
167.8	1.725	1.8558	1.4041	1.6183	1.2477	2.3515	1.4044
168	1.8549	1.8649	1.5357	1.6259	1.2771	2.53	1.5986
168.2	1.9858	1.7997	1.5115	1.6089	1.2805	2.4672	1.4739
168.4	1.6803	1.8377	1.6196	1.6238	1.3686	2.5044	1.4877
168.6	1.7376	1.7224	1.4507	1.7464	1.425	2.3625	1.4826
168.8	1.557	1.9743	1.5615	1.4853	1.2908	2.2996	1.4717
169	1.5873	1.9078	1.4097	1.532	1.2495	2.3391	1.5758
169.2	1.6969	1.8743	1.491	1.5766	1.2989	2.2383	1.6018
169.4	1.7248	1.7704	1.6749	1.5887	1.3432	2.3361	1.712
169.6	1.7561	1.8391	1.6738	1.6808	1.2787	2.4167	1.763
169.8	1.6805	1.7937	1.6808	1.7019	1.312	2.3417	1.6201
170	1.8176	1.7768	1.5576	1.5346	1.2401	2.3553	1.6302
170.2	1.7945	1.6826	1.5379	1.5232	1.3304	2.3547	1.5516
170.4	1.8715	1.6651	1.4663	1.618	1.4383	2.3916	1.6326
170.6	1.8455	1.7751	1.5473	1.5192	1.2782	2.41	1.6943
170.8	1.9227	1.6474	1.4953	1.5897	1.5095	2.4234	1.6529
171	1.8055	1.789	1.3434	1.608	1.512	2.4644	1.5
171.2	1.7023	1.8039	1.4375	1.5368	1.4644	2.4472	1.6002
171.4	1.7211	1.6323	1.3799	1.4136	1.4902	2.5118	1.4868
171.6	1.7237	1.72	1.3325	1.5743	1.4967	2.4761	1.5253
171.8	1.7264	1.7316	1.4033	1.5533	1.4422	2.3763	1.5778
172	2.027	1.8067	1.4895	1.5791	1.4317	2.3915	1.5467
172.2	1.851	1.6152	1.3414	1.4179	1.5796	2.4125	1.4991
172.4	1.9073	1.7578	1.547	1.4233	1.6679	2.3	1.6973
172.6	1.8707	1.806	1.4096	1.5539	1.443	2.3309	1.513
172.8	1.8863	1.67	1.4899	1.5034	1.5273	2.2865	1.4155
173	1.7906	1.7102	1.6562	1.5013	1.4696	2.2566	1.3455
173.2	1.8223	1.5835	1.6773	1.7098	1.4111	2.2471	1.437
173.4	1.73	1.6198	1.5907	1.5861	1.5094	2.3272	1.4162
173.6	1.7946	1.5459	1.4519	1.6456	1.353	2.2639	1.3915
173.8	1.9509	1.4842	1.503	1.717	1.4547	2.3152	1.3471
174	1.6293	1.53	1.5237	1.5736	1.3772	2.2328	1.2768
174.2	1.8536	1.6501	1.3157	1.4847	1.3668	2.1787	1.4244
174.4	1.7814	1.6159	1.5669	1.6012	1.5452	2.2569	1.4542
174.6	1.8405	1.5571	1.2625	1.8744	1.5247	2.2203	1.3648
174.8	1.8373	1.6011	1.3706	1.7869	1.3745	2.1467	1.3297
175	1.7074	1.4861	1.2437	1.8704	1.3884	2.229	1.5721
175.2	1.8956	1.6491	1.201	1.6426	1.3564	2.1602	1.4878
175.4	1.6353	1.6869	1.2818	1.6377	1.2684	2.1851	1.5023
175.6	1.7502	1.5818	1.3489	1.636	1.2707	2.3307	1.4347
175.8	1.6942	1.6241	1.4985	1.6991	1.2505	2.226	1.3709
176	1.8057	1.522	1.352	1.6945	1.2626	2.2247	1.4434
176.2	1.8466	1.6058	1.3401	1.4982	1.1707	2.2672	1.3924
176.4	1.7199	1.5932	1.4306	1.7759	1.2532	2.2031	1.4369
176.6	1.7192	1.6706	1.3873	1.5958	1.302	2.2896	1.5378
176.8	1.6641	1.5895	1.3312	1.6935	1.2386	2.1122	1.3841
177	1.9212	1.6521	1.4346	1.6005	1.5086	2.2171	1.4669
177.2	1.9823	1.7288	1.4305	1.542	1.6489	2.1212	1.4717
177.4	1.7381	1.6238	1.3381	1.5886	1.5669	2.2126	1.4133
177.6	1.7274	1.7885	1.4371	1.7884	1.2937	2.2773	1.4983
177.8	1.8079	1.7332	1.4282	1.7232	1.5457	2.1665	1.4939
178	1.8206	1.5289	1.2707	1.6578	1.4413	2.3221	1.4203
178.2	1.8401	1.6172	1.1941	1.71	1.413	2.1426	1.4546
178.4	1.7559	1.6235	1.3234	1.6488	1.6495	2.2813	1.4111
178.6	1.8646	1.5154	1.2917	1.6405	1.3632	2.3031	1.4708
178.8	1.91	1.6828	1.2359	1.526	1.4151	2.2592	1.6526
179	1.8513	1.5913	1.334	1.6587	1.5038	2.3509	1.6387
179.2	1.8784	1.6507	1.4527	1.6716	1.4025	2.3079	1.4429
179.4	1.7764	1.5527	1.3685	1.848	1.3598	2.3413	1.3813
179.6	1.8212	1.8055	1.3278	1.6886	1.3917	2.3218	1.4787
179.8	1.8802	1.783	1.509	1.7334	1.3245	2.3109	1.5001
180	1.9386	1.7608	1.2914	1.7389	1.4043	2.3405	1.5669
180.2	1.8125	1.798	1.5553	1.6882	1.3846	2.2833	1.4724
180.4	1.9932	1.6207	1.5734	1.825	1.6166	2.3411	1.4874
180.6	2.0132	1.7676	1.4711	1.8187	1.4994	2.2784	1.4024
180.8	1.8422	1.6445	1.4572	1.767	1.503	2.3288	1.4776
181	1.9195	1.9042	1.6251	1.7356	1.4191	2.3387	1.3079
181.2	1.9858	1.6849	1.5328	1.7725	1.669	2.2963	1.3782
181.4	2.0417	1.7703	1.8338	1.5962	1.5517	2.4628	1.497
181.6	1.8843	1.6783	1.7251	1.508	1.575	2.3747	1.3645
181.8	1.8898	1.6683	1.8525	1.651	1.503	2.4196	1.3811
182	1.8478	1.6716	1.6595	1.5898	1.5976	2.3458	1.4693
182.2	1.8338	1.8971	1.7706	1.7151	1.6906	2.3473	1.4641
182.4	1.761	1.7011	1.8009	1.5786	1.6984	2.3091	1.4971
182.6	1.6695	1.7692	2.0238	1.5631	1.4522	2.3296	1.4859
182.8	1.9021	1.7104	1.7058	1.8351	1.6065	2.4143	1.4296
183	1.8099	1.5571	1.7279	1.7965	1.6461	2.313	1.4865
183.2	1.5805	1.6494	1.8802	1.6291	1.5315	2.2943	1.4267
183.4	1.642	1.8488	1.8776	1.5006	1.371	2.2328	1.3774
183.6	1.7635	1.6918	1.7569	1.4816	1.4006	2.2243	1.4833
183.8	1.6757	1.7884	1.7551	1.6582	1.5491	2.3846	1.3407
184	1.5552	1.6981	1.8218	1.5498	1.4272	2.3404	1.4549
184.2	1.5675	1.7689	1.5365	1.6	1.3682	2.3308	1.5501
184.4	1.5529	1.8522	1.693	1.4642	1.4501	2.29	1.4549
184.6	1.5738	1.8322	1.6319	1.4701	1.4263	2.4936	1.4664
184.8	1.5175	1.7115	1.5938	1.5693	1.4208	2.2727	1.3
185	1.4716	1.8036	1.6175	1.539	1.4471	2.4315	1.5638
185.2	1.462	1.9361	1.7014	1.5355	1.4208	2.2811	1.4094
185.4	1.4353	1.8078	1.7251	1.4562	1.4856	2.2936	1.432
185.6	1.3314	1.7225	1.8378	1.5129	1.3878	2.3006	1.5016
185.8	1.3646	1.6749	1.75	1.4898	1.3335	2.351	1.5787
186	1.2976	1.6149	1.7287	1.5192	1.5103	2.3185	1.6449
186.2	1.4595	1.6006	1.7024	1.4859	1.5522	2.2646	1.6148
186.4	1.4326	1.7627	1.679	1.4305	1.3079	2.295	1.5701
186.6	1.3618	1.735	1.6871	1.5886	1.4674	2.311	1.5389
186.8	1.4826	1.7901	1.768	1.6299	1.4409	2.2896	1.4349
187	1.3493	1.9392	1.875	1.5972	1.5813	2.3141	1.7771
187.2	1.3312	1.7994	1.7946	1.6944	1.5002	2.3088	1.6556
187.4	1.3596	1.919	1.6535	1.8636	1.483	2.3399	1.5224
187.6	1.5235	1.8095	1.5882	1.9812	1.3893	2.2527	1.4341
187.8	1.4754	1.8362	1.6695	1.6476	1.4171	2.2293	1.4651
188	1.4767	1.7485	1.7829	1.6379	1.4516	2.1223	1.337
188.2	1.4198	2.0036	1.7322	1.6482	1.5161	2.2624	1.3154
188.4	1.4434	1.8471	1.8104	1.7829	1.6161	2.2337	1.331
188.6	1.4449	1.8112	1.8346	1.6582	1.476	2.2089	1.4678
188.8	1.5575	1.6361	1.707	1.745	1.4245	2.3173	1.6233
189	1.534	1.6609	1.7968	1.6378	1.343	2.3369	1.3648
189.2	1.433	1.592	1.8238	1.537	1.4634	2.2499	1.423
189.4	1.4476	1.767	1.7655	1.5562	1.2571	2.238	1.2834
189.6	1.4735	1.7055	1.6517	1.7134	1.5111	2.2837	1.4236
189.8	1.4475	1.4905	1.5807	1.761	1.4191	2.2428	1.3505
190	1.5817	1.6386	2.0025	1.6852	1.3839	2.2162	1.3755
190.2	1.5903	1.6072	1.9913	1.7853	1.412	2.2314	1.3644
190.4	1.5045	1.4598	1.895	1.7295	1.4616	2.3052	1.3903
190.6	1.487	1.5786	1.6633	1.8821	1.4436	2.2208	1.5054
190.8	1.5135	1.4953	1.7688	1.8771	1.3963	2.2621	1.4239
191	1.3776	1.5758	1.9321	1.7574	1.4102	2.3054	1.395
191.2	1.418	1.6289	1.8068	1.8997	1.2498	2.2746	1.2633
191.4	1.4739	1.4761	1.819	1.7513	1.4263	2.2858	1.3735
191.6	1.3682	1.4737	2.0307	1.7877	1.4768	2.292	1.3892
191.8	1.353	1.7285	2.0239	1.9298	1.4302	2.2709	1.4557
192	1.4379	1.6001	1.8417	2.0591	1.4642	2.3309	1.3991
192.2	1.4472	1.76	1.7399	1.8852	1.6885	2.3533	1.567
192.4	1.5199	1.6394	1.7979	1.865	1.7829	2.3202	1.373
192.6	1.3891	1.7	1.7426	1.907	1.6045	2.2979	1.3908
192.8	1.6624	1.6539	1.7811	1.9434	1.3795	2.3055	1.2554
193	1.497	1.7466	1.8156	2.0091	1.2423	2.2664	1.1637
193.2	1.3551	1.7343	1.6028	1.9573	1.4388	2.2762	1.3804
193.4	1.5584	1.69	1.6887	1.8126	1.378	2.2746	1.2411
193.6	1.5251	1.6863	1.6882	1.7428	1.4556	2.2438	1.2288
193.8	1.5675	1.7512	1.5821	1.7237	1.3323	2.2029	1.3642
194	1.5317	1.7217	1.7422	1.8203	1.4068	2.2396	1.5166
194.2	1.5205	1.7497	1.713	1.6123	1.3572	2.2732	1.3531
194.4	1.4526	1.6505	1.5431	1.6939	1.4498	2.275	1.3147
194.6	1.4539	1.6626	1.7888	1.7699	1.3383	2.3255	1.4906
194.8	1.6479	1.7111	1.7201	1.7775	1.3254	2.3464	1.5411
195	1.5245	1.7492	1.6605	1.7077	1.3318	2.2927	1.3325
195.2	1.703	1.8977	1.6938	1.624	1.3532	2.3697	1.2973
195.4	1.51	1.6635	1.8808	1.7545	1.3182	2.4162	1.2796
195.6	1.4425	1.6127	1.9079	1.8738	1.0566	2.3465	1.2697
195.8	1.3421	1.7467	1.6131	1.693	1.2606	2.3837	1.2507
196	1.678	1.6563	1.6068	1.7359	1.091	2.3773	1.251
196.2	1.7564	1.7735	1.6366	1.6695	1.231	2.3363	1.3483
196.4	1.6135	1.4606	1.823	1.7507	1.2137	2.3919	1.2335
196.6	1.8321	1.6636	1.6719	1.8034	1.3086	2.3967	1.3663
196.8	1.8713	1.7378	1.6602	1.7906	1.2043	2.243	1.1482
197	1.7152	1.6963	1.6324	1.6109	1.1649	2.3601	1.3044
197.2	1.8537	1.5888	1.5693	1.6817	1.1276	2.345	1.3326
197.4	1.7557	1.4801	1.6834	1.7691	1.1335	2.3478	1.2461
197.6	1.7372	1.5991	1.7624	1.7949	1.2418	2.2895	1.2409
197.8	1.7231	1.5994	1.8015	1.6621	1.4859	2.3395	1.2713
198	1.6847	1.6303	1.9572	1.6892	1.4362	2.2827	1.2221
198.2	1.6912	1.7219	1.9515	1.7664	1.3116	2.2783	1.305
198.4	1.7556	1.7081	1.5645	1.8023	1.363	2.2888	1.1788
198.6	1.7987	1.7793	1.7577	1.9072	1.1804	2.3668	1.2604
198.8	1.7404	1.6687	1.8137	1.6839	1.1331	2.3461	1.3436
199	1.734	1.6531	1.7009	1.9264	1.2481	2.4116	1.4337
199.2	1.7217	1.5035	1.7453	1.7505	1.2628	2.3362	1.5153
199.4	1.7153	1.7019	1.9261	1.8381	1.303	2.4174	1.3892
199.6	1.6578	1.7282	1.84	1.7926	1.3017	2.3774	1.2343
199.8	1.7084	1.7225	1.8274	1.6786	1.3586	2.404	1.1805
200	1.879	1.6307	1.8326	1.8509	1.4998	2.387	1.3503
200.2	1.8211	1.6894	1.9577	1.6647	1.4152	2.3459	1.2733
200.4	1.7389	1.5231	2.0515	1.7775	1.4284	2.3732	1.2367
200.6	1.8255	1.567	1.8823	1.7515	1.4114	2.4517	1.3706
200.8	1.9149	1.6304	1.9366	1.7271	1.2629	2.3212	1.2691
201	1.9091	1.7774	1.8284	1.8377	1.3567	2.2745	1.3593
201.2	1.8114	1.6095	1.7908	1.7173	1.367	2.1931	1.5449
201.4	1.9649	1.6021	1.5641	1.8572	1.4992	2.3472	1.4083
201.6	1.8385	1.5968	1.6157	1.7617	1.2643	2.3441	1.3375
201.8	1.8752	1.6607	1.508	1.8492	1.4327	2.4259	1.4563
202	1.8445	1.6883	1.5083	1.9117	1.2863	2.3576	1.4625
202.2	1.7823	1.6787	1.5582	2.0684	1.3448	2.2652	1.5806
202.4	1.8485	1.6677	1.5682	1.877	1.1878	2.3534	1.2912
202.6	1.7359	1.7589	1.6569	1.9171	1.1724	2.4465	1.4378
202.8	1.7869	1.8408	1.4707	1.8814	1.2939	2.4625	1.5016
203	1.7593	1.7744	1.6516	1.9395	1.315	2.3052	1.4516
203.2	1.7059	1.7997	1.418	2.0112	1.1218	2.3804	1.4201
203.4	1.7849	1.7709	1.6698	2.0465	1.2069	2.3552	1.417
203.6	1.7308	1.8401	1.681	1.8314	1.4151	2.2948	1.4072
203.8	1.7839	1.6818	1.7727	1.9679	1.2614	2.2711	1.4042
204	1.7803	1.9246	1.7472	2.0299	1.2692	2.2909	1.3512
204.2	1.8025	1.6561	1.854	1.7977	1.2927	2.2862	1.4595
204.4	1.7038	1.7433	1.6859	1.8894	1.251	2.2766	1.3663
204.6	1.7747	1.6913	1.8393	1.9078	1.1673	2.3285	1.337
204.8	1.7904	1.7078	1.773	2.1104	1.2966	2.3172	1.6862
205	1.7493	1.6561	1.8728	1.9468	1.2885	2.2946	1.5925
205.2	1.6367	1.7131	1.8953	2.1528	1.3846	2.3404	1.6088
205.4	1.6972	1.7372	1.9418	2.0119	1.203	2.272	1.5055
205.6	1.7724	1.7856	1.7223	1.9268	1.2152	2.2359	1.3528
205.8	1.8437	1.8216	1.7313	1.9313	1.2017	2.2633	1.42
206	1.8213	1.6045	1.9598	1.9013	1.3142	2.319	1.4007
206.2	1.8538	1.6764	1.7739	2.0151	1.2089	2.1944	1.2663
206.4	1.9428	1.7289	1.8225	1.9507	1.1522	2.2715	1.3027
206.6	1.8762	1.7446	1.8702	2.0039	1.3974	2.1875	1.4047
206.8	1.8338	1.5623	1.7359	1.998	1.474	2.1747	1.3911
207	1.746	1.688	1.8773	2.1331	1.471	2.2705	1.4247
207.2	1.7383	1.7986	1.8821	2.062	1.283	2.3494	1.3104
207.4	1.8029	1.5934	1.9192	1.9733	1.2913	2.2306	1.306
207.6	1.7311	1.7052	1.9405	2.0397	1.346	2.1703	1.3921
207.8	1.7919	1.5473	1.7619	2.0613	1.4297	2.2658	1.478
208	1.7677	1.5916	1.7849	1.8071	1.3237	2.2277	1.4699
208.2	1.8266	1.6942	1.9268	1.8684	1.5236	2.3547	1.4854
208.4	1.8396	1.84	1.9295	1.9023	1.2543	2.3145	1.3482
208.6	1.7726	2.0488	1.9937	2.0018	1.2466	2.2206	1.3078
208.8	1.6745	1.8164	1.9816	2.1763	1.2463	2.2016	1.364
209	1.6509	1.8315	2.2215	2.2037	1.2937	2.2991	1.2744
209.2	1.7117	1.8167	2.2889	2.1372	1.2993	2.2066	1.4203
209.4	1.5739	1.6789	2.3185	2.1103	1.236	2.2944	1.4454
209.6	1.7256	1.5942	2.1621	2.0393	1.2833	2.2765	1.2803
209.8	1.7176	1.5811	2.1524	1.9994	1.3197	2.2846	1.4109
210	1.7161	1.7772	2.1049	1.998	1.1696	2.2664	1.4398
210.2	1.8238	1.7061	2.1398	1.9987	1.2061	2.2121	1.484
210.4	1.8938	1.7724	2.3707	2.148	1.2342	2.2174	1.3428
210.6	1.9526	1.5529	2.3243	1.9885	1.2667	2.2654	1.4626
210.8	1.8334	1.7587	2.1137	2.0812	1.2547	2.3185	1.3757
211	1.8161	1.5076	2.101	2.0425	1.414	2.2742	1.428
211.2	1.8081	1.4871	2.0634	2.1312	1.218	2.2918	1.3184
211.4	1.8128	1.7127	2.3164	2.0254	1.1043	2.3198	1.3614
211.6	1.7549	1.6031	2.3028	1.9706	1.3202	2.3661	1.3213
211.8	1.8079	1.6289	2.0891	2.0172	1.2779	2.3062	1.3633
212	1.7738	1.7806	2.0574	2.0605	1.3948	2.2893	1.4389
212.2	1.6634	1.682	2.0844	2.1082	1.1836	2.2484	1.3712
212.4	1.7591	1.6701	2.1126	2.0828	1.305	2.3462	1.3381
212.6	1.7839	1.6481	2.158	1.8718	1.2416	2.2945	1.3619
212.8	1.9418	1.6782	2.1367	2.1223	1.2175	2.3106	1.3896
213	1.7699	1.7712	2.2561	1.8915	1.2597	2.2619	1.4483
213.2	1.8114	1.8308	2.2126	1.9731	1.4571	2.3109	1.3878
213.4	1.6643	1.8679	2.21	2.0335	1.4432	2.3626	1.4071
213.6	1.6338	1.7366	2.3269	1.8859	1.3564	2.2402	1.3899
213.8	1.6541	1.8481	2.2493	1.9468	1.4873	2.3356	1.4149
214	1.6742	1.6212	2.2704	1.9413	1.6115	2.3535	1.4623
214.2	1.5314	1.6544	2.2568	2.0073	1.4597	2.3037	1.4219
214.4	1.6544	1.9048	2.3215	2.0761	1.4525	2.3208	1.4119
214.6	1.4572	1.8286	2.1904	2.042	1.3639	2.2932	1.403
214.8	1.4307	1.8622	2.3483	1.8887	1.4234	2.2395	1.4226
215	1.2521	1.5931	2.0585	1.8428	1.4645	2.2791	1.5494
215.2	1.4129	1.6242	2.2852	1.9737	1.4421	2.3077	1.522
215.4	1.5079	1.7682	2.2594	2.1114	1.3834	2.2833	1.4437
215.6	1.4557	1.6126	2.3674	2.0858	1.4095	2.2598	1.3312
215.8	1.4224	1.6954	2.1264	2.0423	1.3857	2.2841	1.4166
216	1.23	1.7746	2.1228	2.0751	1.5212	2.2558	1.5503
216.2	1.3073	1.7177	1.9809	1.9375	1.373	2.2598	1.4162
216.4	1.3577	2.0252	2.1854	1.939	1.4076	2.2413	1.4199
216.6	1.4226	1.8626	2.0117	1.8657	1.6291	2.2472	1.4692
216.8	1.3729	1.7253	2.2332	1.8737	1.3477	2.3566	1.4302
217	1.5842	1.8844	2.2179	2.0162	1.3116	2.3454	1.2971
217.2	1.4164	1.9262	2.0725	1.9909	1.3698	2.3087	1.3851
217.4	1.4927	1.6741	2.1843	1.816	1.3862	2.221	1.4
217.6	1.3765	1.528	2.2405	1.933	1.3992	2.3068	1.3015
217.8	1.4052	1.7698	1.994	1.7967	1.4277	2.3486	1.3079
218	1.4386	1.6696	2.2322	1.8458	1.4434	2.2938	1.2025
218.2	1.4022	1.5631	2.0391	1.9346	1.4293	2.3347	1.3362
218.4	1.5032	1.4358	2.0121	2.0228	1.3506	2.2937	1.2856
218.6	1.3256	1.5658	2.0486	2.0242	1.3568	2.2962	1.3243
218.8	1.4467	1.5771	2.1712	2.1068	1.4217	2.2965	1.38
219	1.4308	1.408	2.271	2.0782	1.3224	2.296	1.2542
219.2	1.3109	1.5917	2.0597	2.0023	1.41	2.1995	1.3041
219.4	1.1795	1.52	2.2456	2.0898	1.2356	2.2703	1.247
219.6	1.3393	1.4701	2.14	1.9672	1.2919	2.2413	1.1636
219.8	1.3257	1.5157	2.2005	2.2321	1.2598	2.455	1.217
220	1.33	1.5111	2.2592	2.034	1.3833	2.352	1.2269
220.2	1.2869	1.5548	2.1656	2.0447	1.3862	2.3212	1.3774
220.4	1.3753	1.4582	2.1129	1.9975	1.3359	2.3671	1.4133
220.6	1.4465	1.6079	2.3332	2.0595	1.4487	2.3454	1.5228
220.8	1.411	1.3986	2.4287	1.9575	1.346	2.3756	1.3038
221	1.2942	1.3873	2.3359	2.0382	1.3562	2.3374	1.3113
221.2	1.5257	1.3976	2.3506	2.0714	1.3724	2.2492	1.3698
221.4	1.6274	1.4491	2.0872	1.9365	1.2786	2.2425	1.345
221.6	1.4592	1.5364	2.1176	2.0066	1.2943	2.3546	1.3288
221.8	1.4129	1.573	2.0979	2.1699	1.346	2.2047	1.2345
222	1.5776	1.6362	2.2668	2.0702	1.3744	2.303	1.3791
222.2	1.3311	1.5292	2.1285	2.1028	1.2658	2.2677	1.3736
222.4	1.5777	1.5564	2.2791	1.9143	1.3262	2.3712	1.2982
222.6	1.458	1.4904	2.2012	2.1023	1.1409	2.3301	1.3374
222.8	1.5168	1.5382	2.4096	1.9772	1.1162	2.2567	1.1994
223	1.6813	1.5279	2.3921	2.0045	1.3372	2.4165	1.457
223.2	1.4834	1.5506	2.3681	2.1099	1.311	2.2602	1.2792
223.4	1.4221	1.3413	2.3972	1.9107	1.2773	2.2134	1.3383
223.6	1.5506	1.5862	2.3385	1.9766	1.3385	2.2611	1.3194
223.8	1.4699	1.3016	2.4084	2.0663	1.2252	2.1985	1.3281
224	1.567	1.5944	2.2238	1.9315	1.2132	2.2948	1.2979
224.2	1.5146	1.5222	2.2653	2.1565	1.1734	2.3842	1.2538
224.4	1.519	1.6923	2.3249	2.2601	1.2664	2.2753	1.383
224.6	1.4067	1.5677	2.0901	2.0818	1.2388	2.378	1.2648
224.8	1.6737	1.478	1.9754	2.1855	1.3575	2.3229	1.3788
225	1.7855	1.4175	2.123	2.3495	1.4239	2.3543	1.3938
225.2	1.7938	1.4556	2.0653	2.0291	1.3423	2.2737	1.4092
225.4	1.8085	1.6253	1.9754	1.7552	1.3339	2.3412	1.3725
225.6	1.5609	1.4254	2.1647	2.0024	1.2474	2.4396	1.2672
225.8	1.7733	1.3509	1.9673	2.052	1.3637	2.2534	1.4647
226	1.6947	1.7281	1.9675	2.0687	1.4219	2.3885	1.4978
226.2	1.897	1.5393	2.2189	2.0315	1.222	2.2878	1.3458
226.4	1.7229	1.6941	1.9672	2.1549	1.186	2.3141	1.4168
226.6	1.6775	1.6631	2.0122	2.1853	1.2603	2.3136	1.3087
226.8	1.6933	1.5908	2.0634	2.0195	1.4104	2.335	1.4918
227	1.8429	1.6334	2.297	2.0217	1.3074	2.3049	1.2821
227.2	1.7623	1.7697	1.8221	1.856	1.2959	2.3299	1.3081
227.4	1.7249	1.6452	1.9187	1.9345	1.3773	2.3897	1.3462
227.6	1.8509	1.7578	1.7986	2.0286	1.2532	2.3258	1.4527
227.8	1.7465	1.6931	1.9801	1.9984	1.3126	2.3311	1.4383
228	1.8508	1.8257	1.9431	2.1069	1.4569	2.3803	1.3955
228.2	1.9169	1.6695	1.7845	1.9764	1.3361	2.4185	1.3867
228.4	1.6967	1.6372	1.7473	2.0137	1.2698	2.325	1.4787
228.6	1.7256	1.7133	1.6981	2.0944	1.1863	2.3462	1.4975
228.8	1.7938	1.6329	1.9864	2.0514	1.3578	2.2728	1.3509
229	1.6465	1.5461	1.8939	1.9289	1.4023	2.306	1.3944
229.2	1.9192	1.3631	2.0631	2.035	1.2588	2.2561	1.4123
229.4	1.7758	1.5173	2.0376	2.1269	1.1737	2.3706	1.5004
229.6	1.7377	1.7211	2.1234	1.928	1.2137	2.3048	1.5279
229.8	1.7129	1.5614	2.1659	2.0247	1.2738	2.289	1.3659
230	1.8135	1.6555	2.1921	1.9209	1.1484	2.2682	1.4186
230.2	1.8033	1.6805	2.1076	1.847	1.1578	2.342	1.5047
230.4	1.8222	1.5417	2.1883	1.9444	1.2911	2.3387	1.5457
230.6	1.7887	1.7342	2.2154	1.9577	1.2545	2.3295	1.5438
230.8	1.8728	1.512	2.1977	1.8497	1.4226	2.2653	1.4902
231	1.8342	1.6026	1.8924	1.7719	1.5649	2.359	1.4409
231.2	1.7923	1.5837	1.9704	1.7872	1.5437	2.2757	1.6012
231.4	1.7158	1.6328	2.068	1.7355	1.5631	2.2274	1.4054
231.6	1.7651	1.6705	1.9236	2.0158	1.5758	2.1729	1.487
231.8	1.6546	1.6547	2.1299	1.9661	1.6866	2.2456	1.4372
232	1.8569	1.562	1.9939	1.9239	1.4925	2.2181	1.351
232.2	1.6719	1.6377	1.931	1.8836	1.4953	2.1845	1.4213
232.4	1.8456	1.5914	2.0697	1.9414	1.5828	2.2503	1.472
232.6	1.8932	1.6214	2.0338	1.8222	1.6581	2.1689	1.485
232.8	1.8078	1.5537	1.9489	1.9948	1.5693	2.3221	1.4611
233	1.856	1.5962	2.1261	1.9058	1.5569	2.2824	1.4976
233.2	1.9865	1.659	2.0386	1.8694	1.646	2.2497	1.4411
233.4	1.8948	1.5818	2.0977	2.0011	1.669	2.2103	1.4647
233.6	1.8896	1.458	2.2072	2.0457	1.6418	2.3222	1.2181
233.8	1.8533	1.5872	2.0294	1.9465	1.5408	2.2933	1.3323
234	1.867	1.4862	2.0689	1.919	1.4414	2.349	1.4359
234.2	1.9698	1.5995	1.912	2.0484	1.4431	2.2543	1.4523
234.4	2.0715	1.575	2.0806	2.0067	1.3507	2.2137	1.5439
234.6	1.9055	1.641	2.3276	2.1042	1.359	2.321	1.6104
234.8	1.8172	1.6668	2.227	2.0491	1.3927	2.3009	1.6065
235	1.8905	1.4936	2.2501	1.9352	1.3889	2.3069	1.5184
235.2	1.9691	1.8241	2.4274	2.0767	1.4435	2.2216	1.4279
235.4	2.0454	1.5825	2.2938	1.9796	1.3293	2.3064	1.4153
235.6	1.9218	1.5632	2.2714	1.9557	1.3527	2.3291	1.4898
235.8	1.9444	1.6228	2.2947	1.9667	1.4055	2.4623	1.4346
236	1.9225	1.6081	2.4399	1.7742	1.3139	2.3746	1.5113
236.2	1.833	1.564	2.4231	1.9146	1.3781	2.3479	1.3613
236.4	1.8358	1.4783	2.382	2.0264	1.3264	2.2961	1.4447
236.6	1.9019	1.7035	2.1091	1.9501	1.399	2.298	1.4889
236.8	1.7012	1.5994	2.2392	2.0171	1.3634	2.3826	1.5469
237	1.9614	1.54	2.2914	1.9641	1.3222	2.4017	1.436
237.2	1.8708	1.6378	2.1407	2.0204	1.3065	2.3184	1.4429
237.4	2.0256	1.533	2.1475	2.0574	1.3366	2.2366	1.4581
237.6	1.8954	1.552	2.2422	2.0435	1.3244	2.4871	1.4167
237.8	1.8192	1.6856	2.3162	1.9465	1.2776	2.4693	1.4507
238	1.7562	1.5414	2.3507	2.0384	1.3287	2.3578	1.4967
238.2	1.8811	1.6008	2.2192	2.0767	1.3407	2.5077	1.4328
238.4	1.9036	1.5112	2.1783	1.9694	1.2907	2.3898	1.4782
238.6	2.0128	1.5786	1.8103	2.0032	1.4002	2.3635	1.4597
238.8	2.0005	1.6128	2.1689	1.9912	1.1994	2.4042	1.3528
239	1.9591	1.6256	2.1031	1.9468	1.2965	2.4219	1.4477
239.2	1.8772	1.6892	2.319	1.983	1.3452	2.2767	1.4476
239.4	1.8742	1.4314	2.2036	1.8712	1.3953	2.3413	1.3884
239.6	1.8106	1.4425	2.1637	1.9172	1.3471	2.4328	1.4926
239.8	1.9821	1.5383	2.3484	1.9239	1.3635	2.3904	1.3861
240	1.8549	1.4597	2.3016	1.999	1.2659	2.4183	1.4108
240.2	1.8031	1.4199	2.4531	1.9555	1.3583	2.5156	1.5198
240.4	1.7869	1.5857	2.4339	2.0207	1.3773	2.3897	1.5266
240.6	1.8809	1.6007	2.3636	2.1208	1.3565	2.4224	1.4303
240.8	1.9026	1.5531	2.2413	1.9376	1.4198	2.4285	1.4788
241	1.7214	1.446	2.2167	1.9839	1.235	2.3903	1.5245
241.2	1.7957	1.4704	2.1599	1.9631	1.2544	2.3684	1.4777
241.4	1.9669	1.4672	2.1791	1.9247	1.2926	2.4238	1.4542
241.6	2.0397	1.4607	2.1876	1.9583	1.3477	2.4131	1.5612
241.8	1.8637	1.7205	2.2513	1.9374	1.2978	2.4606	1.5376
242	1.9813	1.6896	2.3537	1.9409	1.334	2.3955	1.5355
242.2	1.8511	1.5003	2.4041	1.9519	1.3382	2.2909	1.5627
242.4	1.7699	1.4648	2.3943	2.2848	1.3668	2.3245	1.4052
242.6	1.91	1.5043	2.2521	2.2426	1.333	2.4306	1.4612
242.8	1.8684	1.5132	2.4274	2.0508	1.5509	2.3081	1.4964
243	1.8376	1.479	2.4168	2.0695	1.4129	2.4558	1.5523
243.2	1.8617	1.5562	2.3732	2.0018	1.4119	2.3237	1.5316
243.4	1.8161	1.4727	2.5496	2.1354	1.3648	2.2892	1.4249
243.6	1.8366	1.5315	2.349	2.1944	1.4555	2.3985	1.6568
243.8	1.8413	1.4295	2.5534	2.2052	1.6021	2.4273	1.6015
244	1.8302	1.7496	2.6612	2.2336	1.4355	2.4006	1.611
244.2	1.9499	1.5186	2.5151	2.3736	1.4929	2.5519	1.5382
244.4	1.8674	1.7755	2.6622	2.1937	1.4774	2.4459	1.4603
244.6	1.8672	1.5566	2.4943	2.056	1.3309	2.4196	1.4739
244.8	1.7866	1.5319	2.545	2.1824	1.4081	2.5165	1.4277
245	1.9144	1.7257	2.5902	2.0683	1.5296	2.452	1.5165
245.2	1.8652	1.835	2.694	2.0333	1.4869	2.4778	1.4008
245.4	1.9895	1.6473	2.5847	2.1415	1.5014	2.5101	1.5869
245.6	1.9566	1.5941	2.6085	1.9107	1.5842	2.5411	1.4391
245.8	1.8776	1.6947	2.5568	1.9021	1.4175	2.43	1.4618
246	1.7859	1.8996	2.5072	1.8648	1.6007	2.4663	1.5749
246.2	1.8971	2.1228	2.4433	1.8213	1.3835	2.5073	1.5001
246.4	1.8814	1.993	2.4534	1.8708	1.4442	2.4308	1.5273
246.6	1.9317	1.9051	2.5512	1.8128	1.4859	2.3342	1.5218
246.8	1.8672	1.7315	2.5741	1.9274	1.3409	2.3469	1.4025
247	1.8237	1.8103	2.251	1.9191	1.4838	2.3431	1.3405
247.2	1.9325	1.8027	2.3787	2.0626	1.5513	2.3069	1.4079
247.4	2.0252	1.8034	2.3464	2.017	1.4325	2.412	1.3971
247.6	1.91	1.8587	2.3227	2.2067	1.4746	2.2569	1.6678
247.8	1.8888	1.9199	2.1595	2.01	1.365	2.3415	1.5486
248	1.9703	1.9043	2.057	1.9925	1.4379	2.3973	1.6477
248.2	2.0236	1.9931	2.1468	2.0429	1.4817	2.4441	1.7271
248.4	1.9485	1.769	2.0424	1.9925	1.3747	2.3932	1.6689
248.6	1.9804	1.7848	2.3656	2.0999	1.4133	2.4033	1.5469
248.8	2.064	1.8585	2.4112	2.1334	1.4125	2.3417	1.689
249	1.9357	1.78	2.3915	2.2758	1.428	2.2543	1.6772
249.2	2.0264	1.8373	2.1096	2.2948	1.4452	2.3646	1.6536
249.4	1.9746	1.838	2.4815	2.055	1.4058	2.383	1.663
249.6	1.8305	1.8139	2.4365	1.8669	1.4789	2.3694	1.5076
249.8	1.8869	1.6948	2.4474	1.8538	1.2515	2.3432	1.6136
250	1.9502	1.6262	2.4377	2.0096	1.2926	2.43	1.7118
250.2	1.8663	1.7057	2.4453	2.078	1.3245	2.375	1.5531
250.4	2.0163	1.6271	2.4019	2.037	1.3786	2.4588	1.5704
250.6	1.9254	1.6472	2.4204	2.1967	1.3321	2.3657	1.6006
250.8	1.8606	1.6783	2.2786	2.0411	1.3433	2.5452	1.6469
251	1.904	1.766	2.5915	2.1511	1.1659	2.3238	1.6396
251.2	1.8255	1.7713	2.3847	2.0685	1.215	2.3827	1.5365
251.4	1.8738	1.6842	2.4613	1.9591	1.1879	2.3644	1.6934
251.6	1.9514	1.7862	2.4585	2.1722	1.2302	2.441	1.7098
251.8	1.9597	1.7735	2.5019	1.9369	1.4473	2.3807	1.572
252	1.9938	1.7426	2.4976	1.9242	1.2507	2.3237	1.6896
252.2	1.7712	1.7165	2.4631	1.9446	1.3792	2.3327	1.6104
252.4	1.9967	1.8187	2.4154	1.8243	1.2633	2.4012	1.5411
252.6	1.9641	1.748	2.3747	1.8454	1.29	2.443	1.405
252.8	1.8745	1.7332	2.3585	2.0318	1.3354	2.381	1.4689
253	1.9645	1.7704	2.3652	2.0642	1.2608	2.423	1.3909
253.2	1.8911	1.9073	2.1909	1.9539	1.1663	2.45	1.5282
253.4	1.9223	1.5948	2.031	1.9446	1.1574	2.4531	1.6262
253.6	1.765	1.6527	1.9912	2.0687	1.5047	2.3862	1.5104
253.8	1.7875	1.9056	2.1461	1.7927	1.0982	2.4271	1.6788
254	1.8194	1.9616	2.2202	1.9401	1.2797	2.4797	1.5677
254.2	1.9056	1.847	2.2503	1.8787	1.2842	2.4135	1.6276
254.4	1.9491	1.7505	2.3473	1.9686	1.4228	2.4677	1.602
254.6	1.9404	1.6744	2.5613	1.9066	1.3015	2.3215	1.6591
254.8	1.7897	1.6981	2.3863	1.9247	1.3449	2.4219	1.5126
255	1.8293	1.8143	2.4081	1.8824	1.3181	2.4231	1.5694
255.2	1.9357	1.564	2.2983	1.8856	1.3802	2.4505	1.5825
255.4	1.8203	1.5754	2.2483	1.9608	1.2637	2.43	1.618
255.6	1.8534	1.7418	2.2233	1.9849	1.3234	2.474	1.4871
255.8	1.8061	1.9709	2.0487	1.9882	1.2163	2.4817	1.4383
256	1.8616	1.9699	2.195	2.0949	1.1678	2.332	1.4961
256.2	1.8958	1.9912	2.0342	2.0951	1.2714	2.5591	1.5068
256.4	2.036	1.7215	2.3105	1.9627	1.4042	2.4764	1.5319
256.6	1.948	1.752	2.4456	1.9787	1.3591	2.4056	1.6644
256.8	1.8425	1.54	2.3412	2.0046	1.2774	2.4499	1.5249
257	2.0156	1.6994	1.9531	2.1748	1.4372	2.5144	1.6982
257.2	1.9691	1.5309	2.0374	1.9665	1.3628	2.5123	1.4629
257.4	2.0834	1.5991	2.2438	2.0507	1.3955	2.2889	1.4748
257.6	1.9739	1.764	2.1256	2.0551	1.3799	2.3377	1.5222
257.8	1.9532	1.5014	2.3055	1.9283	1.2727	2.3531	1.5744
258	1.965	1.4897	2.5707	2.0385	1.3044	2.35	1.4442
258.2	2.0086	1.5041	2.5175	2.0394	1.329	2.3008	1.5488
258.4	2.0513	1.6048	2.9309	2.0861	1.4274	2.4435	1.5313
258.6	2.0483	1.6741	2.6688	2.01	1.4653	2.4081	1.4005
258.8	1.9228	1.75	2.5853	2.0569	1.2297	2.4483	1.497
259	2.0142	1.7778	2.5183	1.9731	1.2979	2.4342	1.4775
259.2	2.0177	1.8555	2.5648	2.0589	1.3096	2.4421	1.3894
259.4	1.8707	1.8853	2.4092	2.0268	1.2388	2.3877	1.487
259.6	2.0819	1.7905	2.6017	2.0262	1.2785	2.3283	1.4896
259.8	1.9872	1.9223	2.6964	2.0491	1.1796	2.2955	1.5772
260	2.0389	1.8905	2.586	1.9208	1.2538	2.3034	1.4504
260.2	1.9963	1.968	2.6141	1.8805	1.2216	2.4526	1.591
260.4	1.8749	1.8624	2.4772	1.9483	1.1027	2.4687	1.6188
260.6	1.9558	1.7374	2.6011	1.95	1.2552	2.4226	1.72
260.8	2.0003	1.867	2.5813	2.0718	1.2123	2.3227	1.539
261	2.0595	1.7986	2.375	1.9161	1.3906	2.345	1.4436
261.2	1.9445	1.6206	2.4092	1.9272	1.4309	2.3842	1.7222
261.4	1.8841	1.7762	2.4066	1.9791	1.3221	2.389	1.5993
261.6	1.9162	1.8848	2.3474	1.9094	1.3178	2.3641	1.4829
261.8	1.9665	1.7168	2.4371	1.9266	1.3117	2.3443	1.6514
262	1.9127	1.8983	2.4557	1.8418	1.195	2.4543	1.5871
262.2	1.9484	1.6875	2.4691	1.7714	1.344	2.3833	1.7589
262.4	1.9505	1.6671	2.4523	1.9672	1.3108	2.328	1.7506
262.6	1.9859	1.7473	2.6569	1.9403	1.3736	2.4155	1.6134
262.8	1.7876	1.9075	2.7554	1.9449	1.3839	2.4641	1.6848
263	1.8332	1.9758	2.6124	2.0308	1.3349	2.4898	1.6538
263.2	1.9211	1.7079	2.515	1.9906	1.3305	2.454	1.7714
263.4	1.8091	1.8548	2.5464	1.9897	1.3401	2.4398	1.8779
263.6	1.9692	2.0799	2.5187	2.0317	1.3521	2.35	1.7503
263.8	1.8951	2.0781	2.5948	1.8893	1.3604	2.2891	1.7061
264	1.9175	2.0205	2.5731	2.019	1.3375	2.4383	1.7213
264.2	1.9712	1.9841	2.6559	1.7961	1.4429	2.401	1.7164
264.4	1.7603	2.0404	2.6573	1.8935	1.5251	2.473	1.6815
264.6	1.9144	2.0314	2.5864	1.8201	1.335	2.4249	1.7401
264.8	2.0273	1.8873	2.7282	1.9325	1.287	2.4334	1.6415
265	2.0339	1.7574	2.9711	1.8506	1.301	2.3398	1.7656
265.2	1.9305	1.852	2.8625	1.7342	1.3538	2.424	1.7308
265.4	1.9786	1.8529	2.841	1.6671	1.3937	2.4584	1.7445
265.6	1.9095	1.9257	2.72	1.9106	1.358	2.4992	1.7071
265.8	1.8941	1.8449	2.6036	1.8245	1.3385	2.3748	1.6562
266	1.8743	1.8992	2.5641	1.8986	1.2581	2.4556	1.6539
266.2	1.9494	1.8201	2.8677	1.905	1.3236	2.3779	1.7069
266.4	1.8863	2.0523	2.8146	1.9974	1.2286	2.3942	1.8517
266.6	1.9867	2.0087	2.7037	2.0961	1.1778	2.4383	1.8394
266.8	1.9599	1.9301	2.7916	1.8849	1.3403	2.3213	1.8398
267	2.0011	1.8843	2.7002	2.0214	1.2136	2.3872	1.887
267.2	1.9789	1.9579	2.8188	1.981	1.3666	2.4235	1.8892
267.4	1.8328	1.7877	2.6081	2.1173	1.3017	2.4959	1.743
267.6	1.7871	1.8245	2.4875	2.153	1.3357	2.612	1.6926
267.8	2.0323	1.7744	2.6094	1.9881	1.4514	2.5296	1.7243
268	2.0704	1.9785	2.5769	2.0804	1.518	2.5548	1.8646
268.2	1.9354	1.9017	2.5096	2.095	1.3375	2.5895	1.7024
268.4	2.054	1.9325	2.4911	2.0009	1.3077	2.5344	1.692
268.6	1.864	1.9418	2.3289	2.0492	1.263	2.492	1.7926
268.8	2.0459	2.0663	2.4908	1.9739	1.2637	2.5182	1.7276
269	1.9926	2.0082	2.4282	2.0242	1.2753	2.6289	1.718
269.2	1.8753	1.9882	2.6319	2.1289	1.3475	2.4902	1.8409
269.4	1.8814	2.1496	2.6411	2.07	1.3219	2.4948	1.9674
269.6	1.8839	2.1074	2.3998	2.1669	1.3755	2.3386	1.7918
269.8	1.9754	2.0586	2.4653	2.1648	1.4039	2.4236	1.6976
270	1.7829	2.0882	2.49	2.0704	1.3299	2.3567	1.8017
270.2	1.7137	1.895	2.4532	1.9143	1.3245	2.3248	1.8383
270.4	1.7551	1.9432	2.5323	2.1383	1.3577	2.462	1.7557
270.6	1.8663	2.0834	2.5331	1.9697	1.4009	2.3126	1.7464
270.8	1.738	2.0827	2.6588	2.1333	1.3875	2.4014	1.7939
271	1.7822	1.9123	2.5231	2.2314	1.3565	2.3921	1.9312
271.2	1.9123	2.1193	2.4294	2.0615	1.264	2.4051	1.9884
271.4	1.8503	2.0561	2.4411	2.0153	1.3823	2.3385	1.8632
271.6	1.9421	2.2032	2.5502	2.0337	1.3401	2.3587	1.8095
271.8	1.8915	2.2553	2.4376	2.0371	1.4052	2.3395	1.9126
272	1.892	2.1534	2.6107	2.0248	1.3366	2.4641	1.9459
272.2	1.799	2.0604	2.522	2.0178	1.3792	2.366	1.8652
272.4	1.7444	2.3403	2.4475	1.9704	1.3624	2.4817	1.9079
272.6	1.7057	1.9609	2.4174	2.0273	1.5054	2.2622	2.0562
272.8	1.9834	2.0421	2.3002	2.1086	1.3935	2.4316	1.9775
273	1.8245	1.9192	2.3998	2.0402	1.376	2.3483	1.9695
273.2	1.9156	2.0477	2.5555	1.9834	1.336	2.4421	1.8625
273.4	1.9453	1.9843	2.3221	1.886	1.2131	2.4418	1.9446
273.6	1.9128	2.036	2.4041	2.0785	1.485	2.3728	1.8356
273.8	2.0125	2.0778	2.5098	2.0746	1.3353	2.4008	1.9155
274	2.0272	2.192	2.5586	1.9645	1.3172	2.4473	2.0706
274.2	1.9429	2.14	2.1447	2.1195	1.2864	2.4368	2.0463
274.4	1.909	2.2165	2.2279	2.0407	1.3924	2.3456	2.0203
274.6	1.9195	2.1232	2.1011	2.0584	1.5803	2.4942	1.9477
274.8	1.9303	1.9013	2.0361	2.1272	1.3524	2.4896	1.8931
275	1.9762	1.9912	2.3927	2.0393	1.4585	2.6141	1.8837
275.2	1.8363	2.1375	2.5646	1.9915	1.5336	2.4304	1.8814
275.4	1.7794	2.2309	2.4149	2.0619	1.3927	2.367	1.9543
275.6	1.9011	2.2851	2.3901	2.006	1.3558	2.4757	1.8666
275.8	1.771	2.1241	2.3755	2.1304	1.2857	2.3588	1.8572
276	1.8552	2.1434	2.319	2.0407	1.5773	2.3408	1.9348
276.2	1.808	2.4072	2.4612	2.1135	1.2064	2.3411	1.9202
276.4	1.9117	2.112	2.5744	1.9992	1.3051	2.3744	1.8055
276.6	1.9761	2.052	2.575	2.0453	1.2235	2.3611	1.9671
276.8	1.9272	2.076	2.5859	2.0008	1.2319	2.3503	1.9752
277	1.8599	2.1332	2.5708	2.1253	1.3584	2.3608	1.8622
277.2	1.8704	1.9654	2.5507	2.3687	1.3492	2.4658	1.9432
277.4	1.8144	1.9695	2.581	2.2332	1.3626	2.3305	1.8763
277.6	1.9311	2.0075	2.0757	2.2773	1.3394	2.2616	1.9011
277.8	2.0965	2.1223	2.2101	2.2364	1.3337	2.3386	1.9458
278	1.9371	1.9526	2.5144	2.1462	1.3184	2.2906	1.9619
278.2	2.058	2.0805	2.5302	2.1163	1.803	2.3989	1.9111
278.4	1.8672	2.0604	2.5536	2.2222	1.6765	2.3634	1.9105
278.6	1.9161	2.0178	2.6593	2.2256	1.8376	2.4773	1.8505
278.8	1.9057	1.9408	2.4673	2.0265	1.6007	2.3557	1.7031
279	1.9719	1.7796	2.4266	2.1546	1.4791	2.2769	1.6923
279.2	1.982	1.8062	2.178	2.135	1.4577	2.3745	1.6316
279.4	2.0089	1.861	2.2925	2.2198	1.5427	2.3705	1.685
279.6	1.917	1.9744	2.3024	2.2209	1.4476	2.2768	1.6886
279.8	1.8898	1.6022	2.4972	2.1965	1.2264	2.3446	1.5003
280	1.8853	1.8073	2.4231	2.0632	1.2569	2.2546	1.6421
280.2	2.2222	1.768	2.4902	2.0939	1.363	2.3286	1.6898
280.4	2.0897	1.7264	2.5419	1.9999	1.3672	2.3474	1.7447
280.6	2.232	1.8239	2.4703	2.3575	1.3347	2.2558	1.5666
280.8	2.2814	1.777	2.2765	2.0399	1.3665	2.3581	1.6933
281	2.1491	1.7894	2.359	2.1312	1.5134	2.369	1.8882
281.2	2.1124	1.8472	2.1052	2.2138	1.3593	2.3625	1.8027
281.4	2.1893	1.7228	2.3166	2.0804	1.339	2.3421	1.867
281.6	2.044	1.7249	2.5278	2.2233	1.3545	2.3577	2.0829
281.8	2.1904	1.9178	2.6195	2.0989	1.3354	2.4175	2.0244
282	2.1679	1.794	2.6611	2.1547	1.2991	2.378	1.9775
282.2	2.1553	1.9071	2.6947	1.9906	1.2147	2.3355	1.9652
282.4	2.1055	1.8442	2.8146	1.9924	1.2154	2.2415	1.9165
282.6	2.0856	1.7792	2.6916	2.1665	1.2277	2.2753	1.7083
282.8	2.0241	1.7362	2.6866	1.9879	1.2024	2.3286	1.8305
283	1.9248	1.7899	2.5668	2.0947	1.2333	2.3735	1.7962
283.2	1.9463	1.8067	2.6571	2.1035	1.3323	2.309	1.9162
283.4	1.7503	1.9808	2.5708	2.063	1.3112	2.3571	1.8492
283.6	1.9979	2.1745	2.3914	2.0534	1.2773	2.3306	2.0089
283.8	1.9708	2.1921	2.4775	2.0177	1.2154	2.2819	1.8557
284	2.1295	2.1353	2.4879	1.9007	1.2048	2.321	1.9312
284.2	2.082	1.9433	2.1765	1.8726	1.3279	2.363	1.9756
284.4	2.1027	2.0816	2.1587	1.9733	1.32	2.451	1.9043
284.6	2.0939	2.0513	2.0938	2.0035	1.2879	2.3722	1.7491
284.8	2.1808	1.8404	2.0941	2.1124	1.2752	2.377	1.8833
285	2.1556	1.8872	2.2959	1.99	1.1973	2.3405	1.8131
285.2	2.1772	1.9133	1.9353	1.9185	1.3112	2.3042	1.7123
285.4	2.1621	1.8403	1.8707	1.9705	1.2661	2.3104	1.7289
285.6	2.1879	1.8208	2.104	2.0197	1.3485	2.4808	1.6399
285.8	2.0985	2.1555	2.2087	1.9678	1.1958	2.3289	1.6436
286	2.0769	2.0716	2.1456	1.9812	1.3733	2.395	1.5341
286.2	2.0183	1.9754	2.2021	1.8182	1.4093	2.3247	1.6269
286.4	2.1353	1.9423	1.7698	2.0231	1.4958	2.3186	1.6773
286.6	2.1094	1.8912	1.887	2.0696	1.3179	2.3945	1.5186
286.8	2.1708	1.893	1.9896	1.8868	1.5154	2.3662	1.6704
287	2.1633	1.8861	2.039	1.9226	1.515	2.2632	1.5804
287.2	2.1115	1.9597	2.0446	2.0069	1.5696	2.2959	1.5012
287.4	2.0828	1.838	2.0358	2.0626	1.5036	2.3368	1.515
287.6	2.0588	1.7616	2.0141	1.9121	1.4302	2.2322	1.6704
287.8	2.1292	1.6758	1.9619	2.2511	1.4332	2.3831	1.7534
288	1.9011	1.9629	1.8294	2.2513	1.5457	2.2801	1.6263
288.2	2.0192	1.8892	1.9266	2.2128	1.4717	2.2204	1.7487
288.4	2.1831	1.8102	2.067	2.3517	1.5015	2.3857	1.6209
288.6	2.02	1.9908	2.1383	2.6174	1.4349	2.3523	1.5807
288.8	2.0369	1.915	2.0534	2.3531	1.5598	2.3969	1.6446
289	2.0925	2.0287	2.1647	2.3774	1.4978	2.3115	1.6558
289.2	2.0417	1.8514	2.4875	2.2223	1.4516	2.3395	1.6537
289.4	2.0975	1.7066	2.6556	2.1126	1.5519	2.3095	1.6002
289.6	2.1968	1.981	2.4952	2.0989	1.4837	2.4554	1.7357
289.8	1.9011	1.8382	2.3421	2.0085	1.4349	2.3053	1.7133
290	2.1123	1.9602	2.1845	1.9176	1.5091	2.3055	1.7818
290.2	2.0075	1.7961	2.4577	1.9634	1.5601	2.2985	1.6258
290.4	2.0671	1.8803	2.79	1.9568	1.5197	2.3297	1.7432
290.6	2.0145	1.8203	2.5438	1.9338	1.557	2.3061	1.8408
290.8	1.9645	1.7316	2.7851	2.0205	1.6811	2.3727	1.7672
291	2.027	1.8142	2.5943	2.091	1.5419	2.3586	1.8327
291.2	2.1093	1.821	2.4292	2.0203	1.4618	2.4158	1.6523
291.4	2.0796	1.9711	2.0262	1.9923	1.5162	2.3379	1.8216
291.6	2.0352	1.871	2.1379	2.0298	1.5014	2.2886	1.7743
291.8	2.1318	2.0279	2.3632	2.0712	1.4618	2.3243	1.6574
292	2.1777	1.8608	2.4019	2.0869	1.5494	2.1969	1.7067
292.2	2.0967	1.8793	2.3964	1.8773	1.4791	2.2572	1.5895
292.4	1.9888	1.9897	2.3704	2.0061	1.355	2.351	1.6345
292.6	1.9792	2.0585	2.3066	1.9114	1.4883	2.3326	1.7693
292.8	2.0769	2.1155	2.3372	1.9857	1.4272	2.4404	1.6898
293	2.0828	2.2207	2.4699	2.0655	1.3407	2.4361	1.7095
293.2	2.0482	1.9834	2.48	1.8846	1.3163	2.3604	1.5042
293.4	2.0207	2.1967	2.4829	2.0106	1.3731	2.2916	1.6638
293.6	1.97	2.2599	2.4225	1.9898	1.4675	2.2912	1.6043
293.8	2.0337	1.9925	2.2137	1.9763	1.3595	2.3166	1.6764
294	1.9162	2.2278	2.5559	2.0747	1.4008	2.289	1.8103
294.2	1.8737	2.0334	2.4862	2.1097	1.3884	2.4563	1.6509
294.4	1.963	2.21	2.4215	1.9292	1.4505	2.3681	1.6656
294.6	1.948	2.0437	2.601	2.2688	1.4225	2.4196	1.5379
294.8	1.8748	2.1415	2.4885	1.838	1.4308	2.3899	1.6303
295	1.9461	2.1174	2.5246	2.018	1.4856	2.4136	1.7245
295.2	1.9311	2.0865	2.3809	1.8422	1.3635	2.4363	1.6784
295.4	1.9503	1.9378	2.4968	2.0106	1.4421	2.3246	1.6152
295.6	1.9385	2.2303	2.5034	2.0518	1.4253	2.2655	1.6216
295.8	1.9685	2.1518	2.1518	2.0943	1.3707	2.4616	1.5855
296	1.8138	2.3035	2.5549	2.005	1.375	2.3672	1.5556
296.2	1.8504	2.3296	2.314	2.0493	1.5009	2.3429	1.5611
296.4	1.9385	2.2911	2.3941	1.764	1.3208	2.4303	1.5837
296.6	1.8511	2.2175	2.4832	1.91	1.4571	2.3796	1.5947
296.8	1.9051	2.0769	2.5161	1.8281	1.485	2.4955	1.6641
297	2.0375	1.9922	2.3805	1.8399	1.5796	2.4544	1.6376
297.2	1.9376	2.0341	2.5087	1.8694	1.4341	2.3466	1.5123
297.4	1.9093	2.1627	2.444	1.8299	1.479	2.3626	1.5663
297.6	1.7962	2.0488	2.5397	2.0159	1.4613	2.3717	1.518
297.8	1.9244	2.0428	2.4006	2.008	1.479	2.4735	1.6308
298	1.8426	2.0072	2.5422	1.6657	1.3465	2.5197	1.5816
298.2	1.9119	2.1367	2.6172	1.7615	1.4324	2.3984	1.658
298.4	2.0076	2.016	2.6875	1.7832	1.377	2.4184	1.6518
298.6	1.8886	2.0586	2.6132	1.8641	1.2922	2.3462	1.5659
298.8	1.8172	1.9744	2.7427	1.8613	1.2297	2.4373	1.7545
299	1.7999	1.9762	2.661	1.7667	1.3791	2.4541	1.6164
299.2	1.832	2.0256	2.5297	1.8641	1.3617	2.3216	1.484
299.4	1.9053	2.12	2.5646	1.8429	1.4291	2.3198	1.5774
299.6	1.8185	1.9202	2.4469	1.9061	1.3496	2.4	1.5757
299.8	1.8962	2.141	2.4711	1.8298	1.5401	2.4089	1.7083
300	1.8752	2.2166	2.5265	1.7443	1.3071	2.4471	1.6609
	Apo	Sildenafil	Deprotonated Sildenafil	Linagliptin	Istradefylline	Petoxifylline	Caffeine
mean	1.83134	1.69828	1.78525	1.60455	1.31327	2.20269	1.45729
SD	0.205627	0.271608	0.414628	0.33898	0.150854	0.348886	0.180928

## Sheet: Rg figures
Time (ns)	Apo	Sildenafil	Deprotonated Sildenafil	Linagliptin	Istradefylline	Petoxifylline	Caffeine
0.2	19.719	19.7062	19.7742	19.406	19.6645	19.6314	19.6895
0.4	19.7704	19.7434	19.7312	19.4622	19.7079	19.6139	19.5915
0.6	19.7173	19.7521	19.7618	19.4282	19.6461	19.6355	19.5868
0.8	19.8016	19.5629	19.7056	19.3893	19.6893	19.6045	19.596
1	19.727	19.5997	19.6362	19.4113	19.7669	19.5381	19.625
1.2	19.6929	19.6192	19.7386	19.4158	19.7452	19.5679	19.6374
1.4	19.7686	19.6177	19.6636	19.4908	19.6361	19.6093	19.6629
1.6	19.6979	19.6645	19.7161	19.4064	19.6823	19.5986	19.6211
1.8	19.6121	19.713	19.7863	19.4023	19.6358	19.5882	19.5862
2	19.6609	19.671	19.7691	19.4421	19.5539	19.6292	19.5135
2.2	19.6526	19.6631	19.7016	19.4922	19.6892	19.6074	19.602
2.4	19.7974	19.7406	19.6814	19.5306	19.549	19.6014	19.5654
2.6	19.754	19.6911	19.6947	19.4453	19.5784	19.7002	19.6029
2.8	19.6318	19.6216	19.6844	19.437	19.629	19.6772	19.6364
3	19.682	19.741	19.7016	19.4339	19.6591	19.7161	19.5863
3.2	19.6411	19.5913	19.6731	19.4107	19.6614	19.6686	19.6547
3.4	19.5712	19.6672	19.6872	19.4016	19.6536	19.6892	19.5682
3.6	19.617	19.6433	19.757	19.4817	19.6324	19.6598	19.6439
3.8	19.6887	19.6765	19.6119	19.5416	19.6073	19.6497	19.5889
4	19.6334	19.6531	19.658	19.4831	19.6645	19.5736	19.5496
4.2	19.6744	19.7065	19.7282	19.5267	19.6642	19.6696	19.5754
4.4	19.726	19.6333	19.6727	19.3747	19.6369	19.6285	19.5545
4.6	19.6432	19.7649	19.7396	19.5171	19.676	19.6393	19.5175
4.8	19.7189	19.6657	19.757	19.6146	19.714	19.616	19.5372
5	19.7377	19.7736	19.7017	19.5025	19.6499	19.723	19.5022
5.2	19.6892	19.775	19.7375	19.5019	19.6127	19.7058	19.5385
5.4	19.5339	19.609	19.7215	19.5051	19.6389	19.6642	19.6195
5.6	19.5227	19.6486	19.656	19.4031	19.6985	19.8647	19.5779
5.8	19.6235	19.6965	19.59	19.4903	19.57	19.6689	19.5832
6	19.6263	19.6256	19.6498	19.3959	19.6875	19.7222	19.604
6.2	19.5991	19.7187	19.6731	19.5017	19.6686	19.7096	19.7183
6.4	19.6068	19.685	19.7013	19.3326	19.6227	19.6241	19.5982
6.6	19.487	19.7487	19.6653	19.4286	19.7657	19.6133	19.5863
6.8	19.5736	19.7923	19.7183	19.486	19.7042	19.7099	19.5324
7	19.421	19.6929	19.6851	19.4998	19.6904	19.7088	19.7028
7.2	19.4712	19.6802	19.6518	19.5098	19.7009	19.7124	19.5935
7.4	19.4715	19.7786	19.6509	19.5324	19.7715	19.6525	19.6542
7.6	19.4361	19.7737	19.57	19.5234	19.7509	19.6868	19.6095
7.8	19.4653	19.6882	19.6911	19.5207	19.7201	19.6461	19.6509
8	19.5468	19.6635	19.6722	19.536	19.7434	19.6526	19.6883
8.2	19.5408	19.6536	19.602	19.5414	19.6702	19.6356	19.5774
8.4	19.4175	19.7317	19.6935	19.5101	19.7326	19.6655	19.5591
8.6	19.5462	19.7522	19.6127	19.602	19.6074	19.6677	19.6596
8.8	19.431	19.6628	19.6658	19.5933	19.5683	19.6549	19.5999
9	19.521	19.6958	19.7251	19.5483	19.6822	19.7246	19.5757
9.2	19.6073	19.644	19.7075	19.5069	19.657	19.6521	19.6342
9.4	19.5603	19.5386	19.6253	19.4946	19.5571	19.7103	19.669
9.6	19.5164	19.6036	19.7228	19.5	19.5988	19.7079	19.5548
9.8	19.497	19.6186	19.6726	19.4408	19.6706	19.6946	19.6498
10	19.5928	19.7141	19.7131	19.4275	19.7136	19.6415	19.7108
10.2	19.5631	19.6605	19.7419	19.5396	19.7182	19.6327	19.645
10.4	19.5456	19.6496	19.7707	19.3306	19.6496	19.6405	19.6728
10.6	19.5949	19.6807	19.7821	19.4198	19.7672	19.6066	19.5873
10.8	19.5345	19.6401	19.7481	19.4819	19.7147	19.6162	19.5435
11	19.6859	19.6861	19.7641	19.4909	19.7765	19.5686	19.5136
11.2	19.6827	19.6755	19.6878	19.4494	19.761	19.647	19.6452
11.4	19.6816	19.6538	19.682	19.4531	19.7548	19.6267	19.6616
11.6	19.6084	19.539	19.7213	19.4689	19.7311	19.5954	19.6469
11.8	19.7075	19.675	19.6881	19.4625	19.6742	19.6733	19.6569
12	19.6326	19.7002	19.6226	19.4748	19.6909	19.5583	19.6711
12.2	19.6998	19.5415	19.5942	19.484	19.7337	19.6159	19.5687
12.4	19.6369	19.6017	19.6594	19.3845	19.7576	19.6538	19.5881
12.6	19.6595	19.5981	19.6125	19.4052	19.6804	19.6792	19.5795
12.8	19.6618	19.5715	19.5625	19.4883	19.6765	19.7435	19.5967
13	19.6746	19.6752	19.5602	19.5083	19.7048	19.7366	19.6133
13.2	19.6702	19.6764	19.6103	19.5755	19.6877	19.6398	19.5555
13.4	19.6792	19.6031	19.5953	19.4703	19.6691	19.737	19.5158
13.6	19.6747	19.6882	19.6589	19.4466	19.6863	19.6661	19.5575
13.8	19.7514	19.6446	19.7592	19.4528	19.6214	19.6867	19.5806
14	19.6555	19.5324	19.7163	19.5214	19.7229	19.7289	19.6442
14.2	19.672	19.6179	19.7561	19.4597	19.7103	19.6685	19.5892
14.4	19.6405	19.5852	19.7464	19.438	19.6757	19.7212	19.5071
14.6	19.6478	19.6403	19.7852	19.4597	19.7581	19.8344	19.5237
14.8	19.6703	19.637	19.8725	19.4158	19.6431	19.7162	19.6093
15	19.6565	19.6439	19.8985	19.5008	19.7977	19.6439	19.5764
15.2	19.6189	19.7366	19.8885	19.4066	19.686	19.6365	19.5555
15.4	19.534	19.6241	19.8766	19.4489	19.6559	19.7463	19.6824
15.6	19.6496	19.6441	19.7655	19.5189	19.6666	19.7177	19.5511
15.8	19.6652	19.5665	19.818	19.4061	19.7113	19.7352	19.5946
16	19.5729	19.5541	19.6806	19.4479	19.6113	19.7464	19.5737
16.2	19.5682	19.5188	19.7315	19.5179	19.6541	19.6971	19.616
16.4	19.6488	19.6408	19.7563	19.4947	19.672	19.6254	19.5902
16.6	19.6112	19.6118	19.6633	19.4908	19.7134	19.6571	19.5311
16.8	19.5984	19.6218	19.8441	19.4649	19.7022	19.7016	19.5781
17	19.652	19.643	19.7784	19.5091	19.6811	19.7497	19.6134
17.2	19.5984	19.5822	19.7318	19.4366	19.6639	19.7598	19.5999
17.4	19.5811	19.6618	19.5718	19.4779	19.7936	19.7326	19.5081
17.6	19.5711	19.619	19.623	19.5858	19.726	19.6075	19.5969
17.8	19.5671	19.7164	19.5916	19.4363	19.6543	19.7865	19.56
18	19.583	19.7409	19.6068	19.555	19.7187	19.7404	19.648
18.2	19.5443	19.7121	19.6987	19.4791	19.677	19.7425	19.587
18.4	19.549	19.6861	19.6078	19.5856	19.6718	19.7893	19.5409
18.6	19.5205	19.6954	19.5404	19.5491	19.719	19.7813	19.5489
18.8	19.6016	19.616	19.6244	19.5573	19.6462	19.7345	19.5442
19	19.5257	19.5856	19.6813	19.4544	19.6732	19.8046	19.5589
19.2	19.6465	19.5917	19.6767	19.563	19.6301	19.6971	19.5412
19.4	19.6657	19.627	19.6855	19.4493	19.6749	19.5972	19.529
19.6	19.6152	19.6214	19.7715	19.5119	19.6384	19.6434	19.6034
19.8	19.5478	19.6776	19.8224	19.5461	19.6794	19.7301	19.4896
20	19.607	19.7137	19.7989	19.5941	19.7761	19.7063	19.4742
20.2	19.4903	19.6729	19.818	19.6638	19.6699	19.712	19.4846
20.4	19.4713	19.75	19.7873	19.5906	19.6752	19.7013	19.4621
20.6	19.5588	19.7041	19.76	19.5778	19.603	19.7725	19.5597
20.8	19.5275	19.6856	19.7089	19.6006	19.659	19.6403	19.5159
21	19.6521	19.7267	19.7804	19.6113	19.6988	19.7719	19.4619
21.2	19.6157	19.7409	19.8058	19.5109	19.6677	19.6645	19.5722
21.4	19.5699	19.7079	19.6011	19.5024	19.5633	19.7255	19.5926
21.6	19.6001	19.7134	19.7842	19.5468	19.657	19.7961	19.5275
21.8	19.6093	19.7268	19.6733	19.4995	19.586	19.6629	19.5603
22	19.593	19.7139	19.6786	19.5227	19.7223	19.5546	19.5198
22.2	19.5362	19.6721	19.725	19.5417	19.6396	19.5915	19.5195
22.4	19.6038	19.6018	19.621	19.5733	19.6953	19.635	19.5236
22.6	19.5805	19.7338	19.759	19.5436	19.5815	19.6223	19.5417
22.8	19.5816	19.7401	19.7093	19.4861	19.6231	19.6671	19.5286
23	19.531	19.6756	19.6258	19.5475	19.6794	19.7134	19.5513
23.2	19.7364	19.5923	19.7808	19.5636	19.5691	19.7748	19.588
23.4	19.6202	19.5907	19.6508	19.4976	19.5922	19.7076	19.5717
23.6	19.587	19.6801	19.6821	19.5314	19.6362	19.6376	19.5753
23.8	19.5931	19.6033	19.7075	19.6122	19.6923	19.6447	19.5946
24	19.5358	19.579	19.6663	19.619	19.6656	19.6094	19.5523
24.2	19.6295	19.6233	19.6937	19.5625	19.6737	19.5804	19.4713
24.4	19.5929	19.6402	19.6911	19.5336	19.6046	19.7214	19.5339
24.6	19.6144	19.582	19.7575	19.6663	19.6358	19.6635	19.5564
24.8	19.5469	19.5976	19.7327	19.6503	19.6459	19.7208	19.5437
25	19.5604	19.5501	19.7444	19.6269	19.6203	19.7233	19.5922
25.2	19.5669	19.4926	19.6657	19.6152	19.6333	19.6763	19.6348
25.4	19.5263	19.5409	19.7891	19.6265	19.755	19.6675	19.5951
25.6	19.5268	19.5306	19.6294	19.6695	19.6619	19.689	19.5635
25.8	19.4937	19.5185	19.6839	19.6301	19.653	19.6263	19.5148
26	19.5038	19.5794	19.7751	19.5256	19.6765	19.5816	19.5166
26.2	19.4825	19.5483	19.7335	19.5449	19.6954	19.6238	19.5657
26.4	19.57	19.5588	19.6612	19.6092	19.6237	19.6952	19.5488
26.6	19.544	19.574	19.6148	19.7003	19.6272	19.6312	19.474
26.8	19.4692	19.5402	19.6259	19.601	19.6308	19.6938	19.5242
27	19.5349	19.5587	19.6702	19.5826	19.5925	19.6313	19.5453
27.2	19.5611	19.5697	19.7228	19.5759	19.7914	19.6287	19.5484
27.4	19.5945	19.583	19.7918	19.5336	19.7731	19.5734	19.48
27.6	19.5559	19.5972	19.6987	19.5118	19.5974	19.6387	19.4943
27.8	19.5871	19.6689	19.7261	19.4927	19.6761	19.5689	19.4837
28	19.5486	19.6408	19.7558	19.5935	19.7653	19.6261	19.6397
28.2	19.5761	19.6611	19.7568	19.5233	19.6163	19.5929	19.5031
28.4	19.6213	19.5753	19.7355	19.4784	19.7004	19.6588	19.6306
28.6	19.6532	19.5881	19.7608	19.558	19.6191	19.6547	19.5879
28.8	19.5667	19.5741	19.6938	19.5118	19.5986	19.5508	19.5878
29	19.5797	19.6132	19.7149	19.4542	19.7017	19.6151	19.6192
29.2	19.6606	19.6707	19.709	19.5454	19.7446	19.5878	19.5848
29.4	19.5236	19.6837	19.672	19.4975	19.6718	19.59	19.5535
29.6	19.5701	19.6886	19.6973	19.4971	19.7776	19.5549	19.6624
29.8	19.5663	19.5865	19.6482	19.5333	19.7105	19.6319	19.6115
30	19.5317	19.7856	19.6393	19.5578	19.6175	19.6227	19.6692
30.2	19.7136	19.7176	19.6115	19.4408	19.5633	19.5847	19.6342
30.4	19.6049	19.607	19.7206	19.5172	19.5818	19.5353	19.557
30.6	19.5502	19.6983	19.6794	19.4155	19.6418	19.5852	19.6304
30.8	19.5708	19.7126	19.8006	19.4968	19.7477	19.5562	19.5374
31	19.5347	19.684	19.6324	19.5149	19.6872	19.6658	19.6677
31.2	19.595	19.7136	19.7018	19.4099	19.6185	19.5215	19.5941
31.4	19.5239	19.7091	19.6675	19.4686	19.6038	19.6989	19.5815
31.6	19.641	19.6924	19.645	19.4921	19.6595	19.5006	19.584
31.8	19.4952	19.6663	19.7828	19.3807	19.6752	19.5237	19.5482
32	19.5018	19.7225	19.7974	19.4427	19.6198	19.5126	19.5615
32.2	19.5887	19.7121	19.7157	19.4996	19.5914	19.6145	19.5419
32.4	19.5697	19.7633	19.8027	19.48	19.5381	19.5312	19.5661
32.6	19.596	19.6703	19.7439	19.5346	19.5828	19.5581	19.6339
32.8	19.5843	19.6635	19.7618	19.4497	19.6539	19.6419	19.6045
33	19.6322	19.5946	19.7593	19.4918	19.7282	19.6134	19.5766
33.2	19.5136	19.6268	19.7277	19.4664	19.574	19.5694	19.5544
33.4	19.532	19.7593	19.7093	19.534	19.5715	19.6218	19.5913
33.6	19.541	19.715	19.7627	19.5385	19.5569	19.6822	19.6141
33.8	19.5762	19.6881	19.6317	19.6006	19.545	19.7327	19.6111
34	19.596	19.609	19.7346	19.4797	19.6306	19.8584	19.588
34.2	19.5763	19.6995	19.7939	19.5945	19.6523	19.6357	19.6433
34.4	19.5557	19.619	19.7185	19.5059	19.5953	19.7345	19.575
34.6	19.5543	19.615	19.6528	19.5364	19.5781	19.7216	19.6497
34.8	19.5033	19.6781	19.7367	19.6402	19.6066	19.5513	19.7522
35	19.5155	19.6251	19.6571	19.5405	19.6093	19.6047	19.6024
35.2	19.6627	19.7027	19.6329	19.5325	19.6014	19.667	19.5434
35.4	19.5542	19.6717	19.6787	19.5383	19.6192	19.7044	19.5315
35.6	19.6268	19.6439	19.6723	19.5448	19.5166	19.6484	19.5275
35.8	19.6385	19.6429	19.8282	19.5118	19.5237	19.6463	19.5632
36	19.6152	19.6457	19.7262	19.5174	19.5708	19.5761	19.6028
36.2	19.5177	19.6902	19.8086	19.57	19.5561	19.5901	19.5747
36.4	19.6119	19.6956	19.7199	19.5591	19.5803	19.733	19.4953
36.6	19.6591	19.7406	19.6832	19.4822	19.5905	19.7034	19.5816
36.8	19.5556	19.6691	19.6949	19.4926	19.54	19.6009	19.5022
37	19.6169	19.6244	19.6274	19.542	19.5413	19.678	19.5015
37.2	19.5127	19.7589	19.7205	19.5479	19.6127	19.7041	19.5853
37.4	19.4785	19.7233	19.6072	19.4423	19.5623	19.6288	19.6016
37.6	19.5002	19.6556	19.5536	19.4978	19.6173	19.676	19.5236
37.8	19.5462	19.7191	19.7002	19.4891	19.6169	19.7407	19.4888
38	19.5211	19.6769	19.7352	19.5504	19.6557	19.6793	19.5465
38.2	19.5697	19.6526	19.6959	19.566	19.5529	19.7121	19.6338
38.4	19.5431	19.8121	19.6386	19.4913	19.6364	19.7364	19.5073
38.6	19.5605	19.5303	19.6333	19.4731	19.5847	19.6866	19.602
38.8	19.4777	19.641	19.5828	19.5141	19.5575	19.6339	19.5931
39	19.5211	19.5947	19.6659	19.5137	19.6423	19.6112	19.5031
39.2	19.5114	19.5673	19.6181	19.4376	19.6088	19.5492	19.5374
39.4	19.5026	19.5734	19.6554	19.4786	19.606	19.687	19.5741
39.6	19.5312	19.5647	19.6246	19.5773	19.5772	19.6695	19.643
39.8	19.5576	19.6162	19.6967	19.4978	19.5035	19.6178	19.5355
40	19.4935	19.6412	19.6895	19.4865	19.5993	19.5108	19.6428
40.2	19.498	19.6761	19.6117	19.5095	19.4801	19.6561	19.6228
40.4	19.4324	19.6878	19.6416	19.4707	19.5746	19.595	19.5484
40.6	19.5351	19.618	19.5785	19.4333	19.5755	19.5508	19.6429
40.8	19.5379	19.6226	19.6541	19.4077	19.621	19.6711	19.6799
41	19.4796	19.6356	19.5674	19.5523	19.587	19.6397	19.6776
41.2	19.4934	19.6898	19.6945	19.5019	19.4668	19.6763	19.644
41.4	19.4433	19.6341	19.6594	19.4619	19.5092	19.5395	19.5426
41.6	19.4832	19.5965	19.5336	19.4343	19.5922	19.614	19.6664
41.8	19.5236	19.578	19.5916	19.4208	19.5957	19.5637	19.5151
42	19.5042	19.7089	19.6707	19.4941	19.611	19.6527	19.4986
42.2	19.5609	19.6502	19.68	19.4696	19.4858	19.6303	19.4416
42.4	19.4532	19.6595	19.6546	19.473	19.5282	19.5786	19.5947
42.6	19.5241	19.5365	19.6272	19.4873	19.5119	19.536	19.5502
42.8	19.4774	19.5972	19.6448	19.5813	19.5677	19.5061	19.5281
43	19.454	19.649	19.5877	19.5779	19.5288	19.5787	19.5829
43.2	19.4078	19.5403	19.556	19.6083	19.6525	19.5771	19.5943
43.4	19.5423	19.6408	19.6176	19.5897	19.6033	19.4828	19.599
43.6	19.5126	19.6122	19.5949	19.5497	19.6905	19.6959	19.5549
43.8	19.5161	19.6385	19.6571	19.5786	19.5901	19.7007	19.5222
44	19.544	19.6252	19.6031	19.6213	19.5571	19.651	19.5618
44.2	19.5379	19.6789	19.6105	19.6247	19.6147	19.6088	19.573
44.4	19.5092	19.6744	19.643	19.5896	19.5249	19.6061	19.5057
44.6	19.612	19.6483	19.694	19.6475	19.5165	19.6368	19.5903
44.8	19.5319	19.5953	19.6514	19.5591	19.5783	19.6282	19.6023
45	19.5484	19.6835	19.6325	19.5577	19.4626	19.6788	19.6283
45.2	19.5718	19.7289	19.5392	19.6048	19.5923	19.6149	19.5325
45.4	19.5502	19.6751	19.5871	19.4979	19.6186	19.5796	19.6636
45.6	19.5199	19.7228	19.6221	19.5107	19.6178	19.6475	19.6402
45.8	19.4967	19.6299	19.618	19.557	19.509	19.6134	19.6249
46	19.471	19.6823	19.6651	19.56	19.5418	19.581	19.6011
46.2	19.5861	19.6551	19.6695	19.5717	19.5213	19.645	19.6609
46.4	19.4165	19.619	19.5881	19.6572	19.3927	19.6382	19.5737
46.6	19.5333	19.6354	19.6055	19.6328	19.5005	19.6813	19.5427
46.8	19.6051	19.6957	19.6957	19.7064	19.5569	19.6424	19.6452
47	19.5438	19.766	19.6034	19.6181	19.6179	19.5677	19.6491
47.2	19.6023	19.7057	19.6404	19.7416	19.5415	19.711	19.6472
47.4	19.5204	19.7236	19.6094	19.5709	19.5569	19.6526	19.6346
47.6	19.656	19.7167	19.6774	19.651	19.5513	19.6198	19.5298
47.8	19.4957	19.7423	19.7128	19.5505	19.5181	19.6956	19.5234
48	19.5383	19.7223	19.6634	19.5598	19.4914	19.6945	19.5582
48.2	19.5548	19.6568	19.6381	19.6021	19.5234	19.739	19.5758
48.4	19.6011	19.6987	19.7106	19.6702	19.5555	19.6772	19.5634
48.6	19.5819	19.7303	19.6896	19.5771	19.5136	19.6999	19.5794
48.8	19.6	19.6842	19.7707	19.6023	19.4429	19.742	19.6185
49	19.6413	19.6575	19.6472	19.5312	19.4737	19.6852	19.5588
49.2	19.5665	19.5798	19.6672	19.6489	19.4917	19.7328	19.6321
49.4	19.6623	19.6199	19.7011	19.6589	19.5143	19.69	19.599
49.6	19.6403	19.5992	19.6433	19.6772	19.5224	19.6199	19.6392
49.8	19.5496	19.6836	19.6691	19.559	19.5029	19.7075	19.627
50	19.586	19.6928	19.6585	19.5563	19.4936	19.7041	19.6603
50.2	19.5326	19.6944	19.6387	19.5438	19.6224	19.6523	19.5876
50.4	19.503	19.5864	19.6202	19.691	19.5151	19.652	19.4903
50.6	19.602	19.6042	19.852	19.5727	19.4739	19.6764	19.6045
50.8	19.5986	19.6532	19.7002	19.5418	19.4734	19.7385	19.5059
51	19.518	19.6484	19.7588	19.6356	19.5089	19.8289	19.5501
51.2	19.4573	19.6566	19.6555	19.6083	19.5381	19.7755	19.6565
51.4	19.514	19.6472	19.658	19.6326	19.5399	19.7119	19.55
51.6	19.44	19.6281	19.6989	19.6031	19.5066	19.8141	19.504
51.8	19.5635	19.6246	19.5811	19.5825	19.4601	19.8407	19.5766
52	19.5942	19.6	19.6219	19.6037	19.5692	19.9168	19.6766
52.2	19.4898	19.6062	19.585	19.6415	19.4934	19.7955	19.6393
52.4	19.544	19.5831	19.6357	19.6456	19.5194	19.7989	19.6899
52.6	19.5748	19.5979	19.5982	19.5784	19.469	19.8434	19.5562
52.8	19.7351	19.677	19.7146	19.5063	19.5396	19.8915	19.5869
53	19.6635	19.5764	19.7481	19.5288	19.5588	19.9119	19.5766
53.2	19.6099	19.5706	19.6671	19.5149	19.5707	19.7685	19.5213
53.4	19.679	19.5314	19.638	19.5137	19.572	19.7912	19.4654
53.6	19.5245	19.6274	19.6159	19.557	19.5056	19.7651	19.651
53.8	19.5902	19.6493	19.6969	19.4527	19.529	19.8084	19.6564
54	19.662	19.5828	19.594	19.4332	19.5384	19.7842	19.5812
54.2	19.6062	19.632	19.6606	19.5328	19.5116	19.7165	19.6633
54.4	19.5538	19.6181	19.733	19.5688	19.4306	19.7528	19.616
54.6	19.5527	19.6208	19.7198	19.5299	19.556	19.6649	19.6092
54.8	19.5781	19.6472	19.7584	19.517	19.5411	19.6613	19.5445
55	19.4834	19.5336	19.6569	19.4692	19.5803	19.8197	19.5124
55.2	19.6012	19.5628	19.7771	19.5552	19.4604	19.7496	19.5958
55.4	19.6131	19.6651	19.7213	19.4953	19.6194	19.8417	19.5223
55.6	19.6321	19.7639	19.8547	19.4577	19.6906	19.678	19.5647
55.8	19.561	19.5801	19.7256	19.4901	19.6055	19.7142	19.5634
56	19.4466	19.6211	19.65	19.417	19.4952	19.7521	19.5834
56.2	19.6246	19.6322	19.6817	19.5954	19.5402	19.7604	19.5894
56.4	19.5547	19.6116	19.6376	19.5515	19.5517	19.673	19.5584
56.6	19.5404	19.6291	19.6252	19.3783	19.5667	19.669	19.5795
56.8	19.6852	19.5129	19.706	19.4656	19.5079	19.5677	19.6324
57	19.6355	19.6463	19.6525	19.4972	19.6752	19.6566	19.5126
57.2	19.6213	19.5803	19.617	19.4519	19.5144	19.5987	19.5546
57.4	19.6172	19.5526	19.5942	19.5707	19.5462	19.7641	19.6287
57.6	19.583	19.45	19.6065	19.5096	19.6279	19.6716	19.6171
57.8	19.6124	19.6099	19.6406	19.4383	19.486	19.6236	19.464
58	19.6832	19.6583	19.6312	19.5597	19.5362	19.6926	19.6446
58.2	19.7621	19.5596	19.613	19.4816	19.4948	19.6835	19.5852
58.4	19.6755	19.626	19.635	19.4231	19.5138	19.6467	19.6302
58.6	19.5069	19.7274	19.6129	19.5236	19.5144	19.7757	19.4739
58.8	19.6256	19.6606	19.5785	19.5442	19.5106	19.6661	19.4893
59	19.5675	19.6691	19.7148	19.4949	19.4551	19.7409	19.4733
59.2	19.6925	19.5569	19.6566	19.5501	19.5242	19.76	19.6237
59.4	19.6846	19.6516	19.6041	19.454	19.5456	19.6251	19.5836
59.6	19.6401	19.6848	19.5881	19.4482	19.5133	19.7068	19.5878
59.8	19.6332	19.6105	19.6332	19.5227	19.5885	19.6183	19.5608
60	19.645	19.6402	19.6341	19.4716	19.5559	19.6222	19.4732
60.2	19.6034	19.5589	19.6871	19.5058	19.5977	19.7434	19.478
60.4	19.5504	19.6223	19.5956	19.5643	19.4844	19.6766	19.5236
60.6	19.6429	19.5794	19.6171	19.4763	19.5518	19.5929	19.4633
60.8	19.5874	19.5761	19.6393	19.5653	19.5395	19.6737	19.49
61	19.5119	19.6527	19.5419	19.4455	19.5925	19.7251	19.4965
61.2	19.5735	19.6363	19.5853	19.5562	19.5551	19.7688	19.4804
61.4	19.6108	19.6549	19.6599	19.5363	19.5816	19.765	19.5522
61.6	19.5607	19.6887	19.583	19.4542	19.566	19.6833	19.4433
61.8	19.6052	19.7254	19.5842	19.5823	19.6282	19.673	19.4426
62	19.6141	19.6501	19.5589	19.5718	19.498	19.6861	19.4666
62.2	19.636	19.5257	19.5277	19.5464	19.5782	19.7089	19.5239
62.4	19.5704	19.6921	19.5716	19.4803	19.5802	19.7034	19.4979
62.6	19.7096	19.656	19.5231	19.463	19.5987	19.7367	19.5006
62.8	19.6824	19.626	19.6466	19.4727	19.5766	19.7012	19.5208
63	19.6738	19.7163	19.5611	19.5069	19.6355	19.7337	19.4975
63.2	19.5436	19.6029	19.5975	19.5536	19.6086	19.744	19.5591
63.4	19.5954	19.6549	19.5864	19.5202	19.5922	19.6919	19.5529
63.6	19.5008	19.6616	19.6296	19.5232	19.554	19.764	19.6089
63.8	19.6295	19.6893	19.5974	19.6208	19.6438	19.618	19.6531
64	19.5968	19.651	19.5756	19.5681	19.6254	19.8018	19.551
64.2	19.5346	19.6667	19.6502	19.6139	19.6092	19.7585	19.6388
64.4	19.5849	19.6838	19.5791	19.5154	19.6285	19.7867	19.5968
64.6	19.5414	19.6877	19.607	19.5306	19.5891	19.8002	19.5022
64.8	19.5245	19.6545	19.5662	19.48	19.6532	19.6913	19.5586
65	19.6848	19.6748	19.5287	19.5901	19.6076	19.8813	19.5444
65.2	19.5917	19.6968	19.576	19.4923	19.5838	19.7171	19.5523
65.4	19.6689	19.8155	19.6135	19.4016	19.6055	19.6631	19.5892
65.6	19.6151	19.7637	19.5864	19.4836	19.5983	19.7477	19.6435
65.8	19.6006	19.8001	19.6008	19.4497	19.5158	19.6807	19.6342
66	19.6998	19.6562	19.7128	19.4699	19.4489	19.7545	19.5011
66.2	19.5653	19.6582	19.6625	19.4961	19.4695	19.7749	19.5711
66.4	19.5241	19.6012	19.6886	19.5053	19.5392	19.7945	19.5781
66.6	19.6359	19.6743	19.5895	19.4198	19.5765	19.8189	19.5843
66.8	19.6281	19.7222	19.6248	19.375	19.6998	19.836	19.5638
67	19.6292	19.6483	19.5727	19.4477	19.6508	19.7472	19.7021
67.2	19.5925	19.6056	19.6206	19.4662	19.6009	19.6963	19.6169
67.4	19.5088	19.6225	19.6133	19.3587	19.5791	19.7252	19.597
67.6	19.6746	19.7468	19.5799	19.3902	19.5941	19.7678	19.6842
67.8	19.5451	19.7625	19.6621	19.4681	19.5959	19.7759	19.6179
68	19.5476	19.6826	19.6	19.3902	19.5603	19.8545	19.5272
68.2	19.5486	19.6538	19.6902	19.4455	19.5099	19.7969	19.5298
68.4	19.5868	19.6582	19.6362	19.6322	19.5668	19.6784	19.4455
68.6	19.676	19.6697	19.6188	19.5746	19.5533	19.7221	19.5009
68.8	19.6123	19.5883	19.7003	19.5402	19.5884	19.7533	19.5443
69	19.5183	19.6265	19.7278	19.5454	19.6849	19.665	19.4272
69.2	19.5355	19.5612	19.6824	19.4577	19.6484	19.8124	19.5438
69.4	19.496	19.5808	19.6357	19.4919	19.4582	19.7662	19.5196
69.6	19.5677	19.6886	19.6724	19.6351	19.51	19.8168	19.5744
69.8	19.6601	19.6803	19.6483	19.5624	19.5429	19.7199	19.4892
70	19.558	19.6234	19.6102	19.6184	19.4607	19.6607	19.4889
70.2	19.521	19.7694	19.6008	19.5622	19.5206	19.6502	19.566
70.4	19.546	19.721	19.5484	19.5575	19.5024	19.696	19.5888
70.6	19.4989	19.6752	19.5064	19.4847	19.5278	19.7637	19.6129
70.8	19.6907	19.7387	19.5358	19.5782	19.5159	19.6798	19.4666
71	19.5845	19.7463	19.5463	19.4531	19.5702	19.6689	19.5041
71.2	19.5862	19.6807	19.6271	19.4802	19.5588	19.6827	19.4512
71.4	19.609	19.7183	19.5622	19.368	19.5252	19.727	19.6046
71.6	19.6026	19.7854	19.5964	19.4571	19.5404	19.6967	19.5382
71.8	19.6358	19.6445	19.5423	19.4702	19.5262	19.6387	19.5888
72	19.5517	19.7798	19.5616	19.4303	19.4571	19.7001	19.5732
72.2	19.6871	19.7485	19.612	19.5542	19.5926	19.7692	19.5296
72.4	19.6147	19.5643	19.5332	19.4406	19.5562	19.7729	19.5058
72.6	19.5771	19.6499	19.5783	19.5937	19.4882	19.7052	19.5664
72.8	19.673	19.7026	19.6247	19.493	19.5726	19.726	19.5466
73	19.5295	19.6734	19.5295	19.5054	19.6509	19.6919	19.5512
73.2	19.4922	19.6328	19.5068	19.4755	19.515	19.6509	19.5694
73.4	19.4799	19.7096	19.5628	19.5158	19.5505	19.6479	19.4973
73.6	19.5558	19.6433	19.5848	19.5273	19.5767	19.6988	19.5704
73.8	19.589	19.6953	19.5592	19.432	19.5964	19.7558	19.5502
74	19.6122	19.6274	19.6039	19.4482	19.5834	19.7443	19.5267
74.2	19.5046	19.6073	19.6124	19.5105	19.5766	19.7218	19.4821
74.4	19.5716	19.5704	19.5868	19.4762	19.5684	19.6936	19.6304
74.6	19.5818	19.6835	19.5733	19.4655	19.6008	19.7346	19.5972
74.8	19.5555	19.7128	19.6532	19.4182	19.554	19.7778	19.4848
75	19.5917	19.7927	19.6201	19.5023	19.6028	19.7278	19.51
75.2	19.5408	19.6966	19.5933	19.4821	19.6107	19.8214	19.5767
75.4	19.6004	19.6561	19.6231	19.5092	19.6226	19.7839	19.5097
75.6	19.5915	19.5952	19.6066	19.5184	19.569	19.7318	19.5769
75.8	19.5225	19.7243	19.6444	19.515	19.6177	19.8347	19.5276
76	19.5512	19.5708	19.5155	19.4526	19.6104	19.6922	19.5169
76.2	19.5574	19.6554	19.5426	19.5211	19.539	19.7741	19.449
76.4	19.5953	19.549	19.656	19.4936	19.5543	19.7122	19.4816
76.6	19.5523	19.5631	19.593	19.4452	19.4937	19.6868	19.4686
76.8	19.5489	19.5513	19.5494	19.542	19.5355	19.6291	19.3886
77	19.6148	19.5831	19.4916	19.5096	19.5562	19.6711	19.5309
77.2	19.5147	19.5877	19.4765	19.5463	19.6076	19.7335	19.4582
77.4	19.5131	19.5965	19.6485	19.4852	19.4945	19.6861	19.4368
77.6	19.6218	19.5067	19.6092	19.5277	19.5494	19.7114	19.4389
77.8	19.5905	19.5946	19.6645	19.4757	19.5515	19.76	19.4858
78	19.5824	19.5884	19.5619	19.5501	19.5965	19.7351	19.531
78.2	19.481	19.6832	19.5097	19.6253	19.4678	19.799	19.518
78.4	19.6709	19.6492	19.5281	19.5604	19.5334	19.7229	19.5286
78.6	19.5736	19.678	19.5768	19.5829	19.5657	19.7785	19.4703
78.8	19.5047	19.6698	19.6085	19.5305	19.4362	19.7148	19.5418
79	19.5367	19.6353	19.5601	19.5038	19.5371	19.6396	19.5153
79.2	19.608	19.6937	19.5222	19.467	19.5574	19.7215	19.4133
79.4	19.6377	19.648	19.4098	19.5727	19.6021	19.6449	19.3571
79.6	19.5753	19.6836	19.5483	19.5072	19.5822	19.7191	19.4634
79.8	19.5764	19.6466	19.533	19.511	19.6334	19.6619	19.4552
80	19.6025	19.6526	19.5569	19.4565	19.6686	19.657	19.4366
80.2	19.6272	19.6904	19.6602	19.5346	19.6621	19.6787	19.4894
80.4	19.6041	19.6377	19.6263	19.5485	19.5693	19.6644	19.4031
80.6	19.6296	19.5967	19.5102	19.4836	19.4615	19.7065	19.5272
80.8	19.6821	19.7065	19.498	19.496	19.635	19.6034	19.5211
81	19.6369	19.6235	19.495	19.4692	19.5622	19.7568	19.5521
81.2	19.6437	19.6668	19.521	19.6072	19.4975	19.6987	19.6009
81.4	19.6555	19.6566	19.4805	19.5543	19.5471	19.7275	19.5011
81.6	19.6293	19.4955	19.585	19.502	19.6116	19.6832	19.5149
81.8	19.6589	19.642	19.5411	19.4934	19.4475	19.6623	19.5101
82	19.6831	19.5775	19.462	19.4829	19.5114	19.6906	19.5696
82.2	19.7048	19.6495	19.5526	19.5241	19.582	19.6366	19.4574
82.4	19.7379	19.5848	19.5096	19.5842	19.5358	19.6517	19.5488
82.6	19.6458	19.6557	19.6147	19.5299	19.6306	19.789	19.5248
82.8	19.7772	19.6944	19.5136	19.5934	19.6322	19.6498	19.4819
83	19.7868	19.6645	19.5944	19.4636	19.5989	19.6041	19.5787
83.2	19.7361	19.6286	19.6134	19.4886	19.6277	19.6419	19.4224
83.4	19.6879	19.6317	19.6003	19.4965	19.6951	19.7917	19.4021
83.6	19.6954	19.5863	19.6854	19.5227	19.664	19.6921	19.5523
83.8	19.7171	19.6253	19.5671	19.5765	19.7145	19.7193	19.5709
84	19.7832	19.6023	19.5957	19.5057	19.7034	19.699	19.466
84.2	19.6947	19.6377	19.6098	19.5372	19.627	19.6335	19.5182
84.4	19.6381	19.6124	19.6168	19.5255	19.6557	19.7247	19.4506
84.6	19.7029	19.6335	19.622	19.6264	19.532	19.6711	19.5007
84.8	19.6508	19.5368	19.5407	19.6413	19.6229	19.6847	19.5619
85	19.7015	19.5431	19.5743	19.5532	19.6215	19.6984	19.4432
85.2	19.7598	19.5626	19.5421	19.5463	19.6027	19.5889	19.469
85.4	19.6993	19.5935	19.684	19.5725	19.5508	19.7087	19.5324
85.6	19.6759	19.6006	19.6347	19.5381	19.5473	19.8145	19.5081
85.8	19.6959	19.578	19.7446	19.5944	19.514	19.8369	19.5578
86	19.7049	19.6678	19.5859	19.5813	19.5938	19.6414	19.5676
86.2	19.7086	19.5788	19.5812	19.4796	19.6021	19.7854	19.529
86.4	19.6434	19.5706	19.6476	19.6544	19.6384	19.7989	19.5055
86.6	19.7185	19.6812	19.6334	19.5752	19.6451	19.7462	19.4877
86.8	19.7812	19.6493	19.6314	19.5781	19.5815	19.6677	19.4298
87	19.73	19.6046	19.672	19.479	19.4986	19.6861	19.4331
87.2	19.6349	19.6148	19.6766	19.5502	19.6157	19.7371	19.4683
87.4	19.6942	19.6065	19.7067	19.5805	19.5653	19.7314	19.4714
87.6	19.7483	19.5834	19.6107	19.5809	19.6118	19.7313	19.5052
87.8	19.6776	19.6682	19.5762	19.6253	19.5568	19.6576	19.4932
88	19.6567	19.6575	19.5911	19.6414	19.5023	19.7872	19.5336
88.2	19.7886	19.6264	19.5741	19.618	19.6147	19.6556	19.5271
88.4	19.7095	19.5989	19.6019	19.6915	19.6025	19.7204	19.5173
88.6	19.764	19.7053	19.5576	19.5575	19.6687	19.8031	19.5208
88.8	19.7575	19.7649	19.4591	19.6389	19.641	19.7054	19.5049
89	19.8038	19.7496	19.5071	19.6021	19.611	19.6216	19.5255
89.2	19.8089	19.6722	19.4807	19.6663	19.5717	19.8421	19.4791
89.4	19.7154	19.6911	19.5743	19.5849	19.5949	19.7289	19.4922
89.6	19.7436	19.6702	19.5204	19.5275	19.5909	19.8166	19.3655
89.8	19.7249	19.6397	19.5632	19.5901	19.5397	19.7491	19.5276
90	19.725	19.6449	19.5933	19.5625	19.5435	19.7402	19.5321
90.2	19.755	19.692	19.6477	19.5537	19.5219	19.7559	19.5451
90.4	19.7546	19.7608	19.5474	19.5232	19.6006	19.7301	19.498
90.6	19.8021	19.7437	19.679	19.491	19.4841	19.7685	19.499
90.8	19.714	19.7345	19.66	19.491	19.5256	19.6371	19.4932
91	19.7426	19.6592	19.5765	19.4659	19.5364	19.6466	19.4914
91.2	19.7559	19.7536	19.62	19.5476	19.6401	19.6367	19.3701
91.4	19.7004	19.6959	19.5543	19.5725	19.5606	19.7019	19.4884
91.6	19.683	19.7098	19.6291	19.4664	19.6363	19.6749	19.3378
91.8	19.6868	19.6937	19.5813	19.4543	19.6562	19.6657	19.4673
92	19.7175	19.6468	19.4984	19.5682	19.5801	19.6904	19.426
92.2	19.7475	19.5886	19.5812	19.5004	19.5816	19.683	19.4188
92.4	19.696	19.6945	19.6666	19.5994	19.6383	19.6607	19.4408
92.6	19.7835	19.7253	19.5832	19.5145	19.6769	19.7739	19.5243
92.8	19.6716	19.7297	19.5874	19.6208	19.5986	19.7517	19.4551
93	19.732	19.7989	19.5629	19.5196	19.5742	19.7498	19.4182
93.2	19.6861	19.8017	19.5017	19.6207	19.632	19.78	19.4453
93.4	19.8299	19.8381	19.5147	19.6474	19.6835	19.7754	19.4605
93.6	19.6769	19.7329	19.5532	19.6408	19.619	19.7075	19.4538
93.8	19.7553	19.7827	19.6351	19.614	19.5488	19.7095	19.4714
94	19.7163	19.8132	19.5012	19.534	19.7026	19.8171	19.5196
94.2	19.6935	19.8575	19.5703	19.6032	19.7322	19.7028	19.5526
94.4	19.7058	19.8147	19.6233	19.5302	19.6949	19.7852	19.5058
94.6	19.619	19.7943	19.639	19.4747	19.5919	19.7296	19.5
94.8	19.7425	19.7269	19.6452	19.5269	19.5257	19.7613	19.4822
95	19.7107	19.7421	19.499	19.6072	19.5543	19.8263	19.5191
95.2	19.7549	19.7673	19.5541	19.4309	19.6283	19.7791	19.486
95.4	19.7563	19.7281	19.7234	19.4078	19.5344	19.7047	19.5205
95.6	19.7383	19.748	19.5833	19.4718	19.6363	19.777	19.4668
95.8	19.7005	19.8352	19.6399	19.5092	19.6231	19.6762	19.3888
96	19.6861	19.7414	19.7157	19.5468	19.7196	19.7615	19.4946
96.2	19.6862	19.6937	19.6301	19.5374	19.5822	19.67	19.5544
96.4	19.64	19.7629	19.6306	19.5329	19.6108	19.7105	19.4584
96.6	19.7733	19.7752	19.64	19.4633	19.6162	19.7718	19.4399
96.8	19.7801	19.7814	19.5182	19.4582	19.6523	19.6487	19.5684
97	19.7664	19.7514	19.6262	19.3897	19.6557	19.74	19.411
97.2	19.7549	19.7556	19.6402	19.5008	19.5806	19.8087	19.5203
97.4	19.6765	19.7325	19.6154	19.4749	19.6858	19.7088	19.5242
97.6	19.7944	19.7371	19.6022	19.5529	19.6355	19.7786	19.4779
97.8	19.7556	19.7691	19.5536	19.472	19.4748	19.8171	19.4771
98	19.7122	19.7349	19.6037	19.5412	19.6353	19.836	19.4555
98.2	19.6941	19.7764	19.6071	19.5928	19.512	19.7357	19.4228
98.4	19.6617	19.6995	19.5482	19.5956	19.6114	19.6435	19.4885
98.6	19.6643	19.7691	19.5538	19.5585	19.5653	19.7593	19.458
98.8	19.7203	19.7215	19.6239	19.4982	19.5769	19.7095	19.4422
99	19.6639	19.738	19.6357	19.5473	19.5908	19.7102	19.491
99.2	19.7226	19.7075	19.4557	19.4941	19.5502	19.7398	19.4812
99.4	19.7429	19.7343	19.5502	19.524	19.5719	19.7199	19.4743
99.6	19.7786	19.704	19.5501	19.482	19.6626	19.7163	19.4088
99.8	19.6591	19.8183	19.5523	19.5662	19.6229	19.7555	19.3757
100	19.7341	19.7216	19.536	19.5705	19.5072	19.7555	19.4716
100.2	19.8094	19.6374	19.5153	19.5521	19.6008	19.7338	19.4506
100.4	19.6893	19.686	19.5734	19.4716	19.529	19.6791	19.5113
100.6	19.7647	19.6188	19.5333	19.5477	19.6676	19.7358	19.4506
100.8	19.7849	19.6637	19.543	19.5589	19.7032	19.7035	19.4785
101	19.7271	19.5404	19.5937	19.5053	19.6392	19.7123	19.5214
101.2	19.6822	19.6894	19.5779	19.5955	19.6244	19.7064	19.4125
101.4	19.6746	19.656	19.5083	19.5025	19.7036	19.7583	19.4531
101.6	19.6648	19.5582	19.5393	19.5454	19.588	19.7294	19.5002
101.8	19.7524	19.6238	19.6139	19.6027	19.7344	19.6776	19.4768
102	19.706	19.659	19.5362	19.6249	19.6409	19.6988	19.5206
102.2	19.6812	19.6666	19.5378	19.5638	19.6622	19.646	19.5427
102.4	19.6763	19.6479	19.5193	19.6231	19.5596	19.7422	19.4884
102.6	19.687	19.7397	19.5476	19.5778	19.6678	19.7371	19.4839
102.8	19.6921	19.7007	19.5315	19.6028	19.6667	19.8237	19.4732
103	19.7458	19.688	19.4949	19.6217	19.606	19.6566	19.4864
103.2	19.6613	19.6919	19.483	19.6506	19.6687	19.807	19.4751
103.4	19.6444	19.734	19.5129	19.5555	19.6009	19.7802	19.4483
103.6	19.6646	19.6924	19.5373	19.5369	19.5607	19.7362	19.4076
103.8	19.6878	19.669	19.4917	19.5837	19.6586	19.7527	19.4789
104	19.8311	19.7116	19.6481	19.603	19.6204	19.7195	19.5085
104.2	19.657	19.6963	19.5259	19.4956	19.5826	19.8012	19.5054
104.4	19.6721	19.8193	19.6115	19.5302	19.539	19.6976	19.41
104.6	19.631	19.7679	19.5431	19.4828	19.5499	19.6949	19.5105
104.8	19.6191	19.7898	19.5828	19.5324	19.4967	19.7691	19.4882
105	19.7401	19.7113	19.6186	19.4377	19.593	19.7027	19.4444
105.2	19.7094	19.7539	19.6137	19.4836	19.5766	19.7557	19.5025
105.4	19.6964	19.6886	19.649	19.5753	19.5375	19.796	19.4471
105.6	19.6415	19.7764	19.5131	19.5774	19.6054	19.7725	19.4464
105.8	19.739	19.7635	19.5582	19.4691	19.5361	19.7538	19.5405
106	19.7099	19.7183	19.6295	19.5567	19.6067	19.7888	19.424
106.2	19.6848	19.8321	19.6507	19.5309	19.5897	19.7386	19.4583
106.4	19.6508	19.7316	19.598	19.5178	19.5321	19.7878	19.4313
106.6	19.6583	19.7332	19.5775	19.4734	19.5365	19.6384	19.4804
106.8	19.7547	19.765	19.5916	19.5394	19.5197	19.7354	19.4199
107	19.7565	19.7628	19.6459	19.479	19.5369	19.7846	19.4532
107.2	19.6615	19.7182	19.4882	19.5009	19.6011	19.778	19.4327
107.4	19.6097	19.8125	19.636	19.535	19.5015	19.7924	19.5797
107.6	19.5669	19.7162	19.6299	19.6037	19.5418	19.6641	19.4968
107.8	19.6772	19.7504	19.569	19.5016	19.5468	19.6674	19.4968
108	19.71	19.6572	19.5962	19.5226	19.4139	19.7661	19.5523
108.2	19.6562	19.6871	19.6646	19.5138	19.5304	19.708	19.5074
108.4	19.6202	19.6469	19.6761	19.6846	19.4945	19.6906	19.4438
108.6	19.6612	19.6901	19.6446	19.5645	19.5024	19.6426	19.4182
108.8	19.668	19.7268	19.6115	19.4703	19.4401	19.6964	19.4866
109	19.6053	19.716	19.6804	19.497	19.5412	19.6554	19.5972
109.2	19.5964	19.6592	19.574	19.5671	19.6025	19.7082	19.4244
109.4	19.703	19.6633	19.6112	19.5033	19.5261	19.6974	19.4897
109.6	19.5784	19.6533	19.5541	19.4828	19.6023	19.6953	19.5263
109.8	19.6727	19.7068	19.5788	19.5704	19.5964	19.7147	19.4562
110	19.5694	19.7184	19.5267	19.5548	19.5844	19.6549	19.5402
110.2	19.6162	19.6158	19.5179	19.56	19.6038	19.6662	19.5089
110.4	19.6434	19.6521	19.4351	19.5142	19.6302	19.7073	19.5411
110.6	19.6196	19.6632	19.5643	19.5837	19.5764	19.7466	19.5358
110.8	19.6289	19.6719	19.5857	19.5522	19.5757	19.6917	19.5934
111	19.7834	19.7719	19.5865	19.5332	19.7088	19.6832	19.5813
111.2	19.704	19.6271	19.5575	19.5733	19.5454	19.6348	19.5099
111.4	19.6157	19.6837	19.5591	19.4826	19.6134	19.7142	19.571
111.6	19.6732	19.6551	19.5731	19.5633	19.523	19.7337	19.5876
111.8	19.6683	19.6693	19.5614	19.6045	19.6283	19.6918	19.5539
112	19.7309	19.7171	19.5386	19.5803	19.5082	19.7841	19.4753
112.2	19.5614	19.7153	19.5272	19.5357	19.5677	19.6927	19.5823
112.4	19.7306	19.7302	19.4835	19.5423	19.6038	19.6994	19.5103
112.6	19.7201	19.6901	19.5329	19.5072	19.5107	19.7085	19.5113
112.8	19.6503	19.7525	19.5496	19.4778	19.545	19.6797	19.4808
113	19.5957	19.749	19.4359	19.4606	19.4773	19.6132	19.4653
113.2	19.6683	19.7591	19.4776	19.4924	19.5478	19.721	19.5371
113.4	19.5507	19.7231	19.5018	19.4145	19.5509	19.7377	19.5346
113.6	19.5453	19.753	19.5734	19.5417	19.5357	19.8337	19.4725
113.8	19.6381	19.714	19.5574	19.473	19.6469	19.6291	19.4597
114	19.504	19.7223	19.4645	19.4837	19.596	19.7826	19.4999
114.2	19.586	19.7166	19.4807	19.4598	19.5802	19.7986	19.5941
114.4	19.6612	19.7134	19.3913	19.5143	19.5182	19.7259	19.5298
114.6	19.6271	19.731	19.4554	19.5045	19.4385	19.7299	19.4707
114.8	19.6829	19.7241	19.4827	19.4674	19.4917	19.829	19.4934
115	19.6288	19.7306	19.4736	19.5406	19.5603	19.6928	19.5715
115.2	19.6699	19.7389	19.5329	19.4839	19.5714	19.7813	19.5434
115.4	19.6329	19.7096	19.5552	19.6105	19.5552	19.7224	19.5442
115.6	19.6453	19.7093	19.5831	19.4919	19.5297	19.7419	19.4985
115.8	19.6851	19.67	19.5596	19.5222	19.5454	19.6901	19.5828
116	19.5709	19.6386	19.5589	19.5737	19.5333	19.7214	19.5568
116.2	19.6022	19.7205	19.6563	19.5911	19.5225	19.7196	19.5484
116.4	19.6759	19.6967	19.6936	19.5421	19.5128	19.7855	19.5018
116.6	19.7193	19.6807	19.6059	19.5241	19.5615	19.6599	19.5055
116.8	19.5409	19.6956	19.6456	19.464	19.5479	19.7718	19.4967
117	19.585	19.6959	19.5803	19.4338	19.517	19.6948	19.5592
117.2	19.6736	19.6732	19.637	19.4829	19.4063	19.8253	19.4742
117.4	19.6795	19.688	19.6606	19.5879	19.5482	19.6478	19.4605
117.6	19.7107	19.8555	19.652	19.4601	19.5522	19.6682	19.5611
117.8	19.5937	19.74	19.5778	19.5308	19.5256	19.7356	19.4851
118	19.673	19.8019	19.5868	19.5736	19.4597	19.7097	19.4417
118.2	19.6046	19.6436	19.4781	19.61	19.4691	19.5697	19.4937
118.4	19.6232	19.6688	19.5756	19.5391	19.5795	19.7162	19.5089
118.6	19.7033	19.6266	19.583	19.4927	19.5537	19.7552	19.4704
118.8	19.6797	19.6383	19.653	19.4935	19.6429	19.8103	19.4713
119	19.7223	19.6101	19.6039	19.5195	19.5281	19.7057	19.5186
119.2	19.6808	19.5517	19.6184	19.5915	19.5806	19.8014	19.5776
119.4	19.7028	19.6323	19.4884	19.4583	19.6556	19.7402	19.512
119.6	19.631	19.6589	19.6057	19.5427	19.5945	19.7112	19.5043
119.8	19.7945	19.7915	19.5106	19.5075	19.5419	19.6384	19.5549
120	19.6518	19.7178	19.545	19.5974	19.5791	19.7198	19.425
120.2	19.6754	19.7528	19.6429	19.3907	19.6236	19.7404	19.493
120.4	19.6762	19.7	19.5138	19.5129	19.5329	19.7288	19.4663
120.6	19.7723	19.7615	19.5901	19.5512	19.6014	19.7091	19.5457
120.8	19.6736	19.6218	19.5691	19.5823	19.5459	19.6693	19.4734
121	19.6068	19.6775	19.578	19.4798	19.5654	19.7315	19.6228
121.2	19.633	19.6438	19.6081	19.5623	19.5653	19.7039	19.4738
121.4	19.5348	19.7531	19.5879	19.5574	19.6399	19.6478	19.486
121.6	19.6196	19.6782	19.6504	19.6016	19.5564	19.7614	19.4999
121.8	19.7038	19.7338	19.5301	19.5579	19.5724	19.8082	19.4712
122	19.6737	19.6145	19.4535	19.5362	19.5596	19.7291	19.5278
122.2	19.5764	19.6683	19.4963	19.4838	19.6332	19.6979	19.4704
122.4	19.7048	19.7035	19.5201	19.5072	19.6381	19.6549	19.4245
122.6	19.6591	19.7582	19.4627	19.5514	19.6666	19.6966	19.5172
122.8	19.6531	19.7162	19.5187	19.5425	19.6599	19.7615	19.5211
123	19.6755	19.6669	19.5871	19.5098	19.6354	19.8173	19.4642
123.2	19.6697	19.749	19.5507	19.5354	19.6141	19.7012	19.3725
123.4	19.7435	19.638	19.5469	19.5701	19.7368	19.7951	19.4049
123.6	19.7142	19.6877	19.4184	19.533	19.6333	19.7329	19.4405
123.8	19.6934	19.7463	19.5146	19.5719	19.6562	19.7513	19.5274
124	19.6798	19.7276	19.4699	19.6144	19.6997	19.678	19.4231
124.2	19.7122	19.6556	19.5122	19.6343	19.6397	19.7863	19.4267
124.4	19.6068	19.6398	19.5577	19.5916	19.6948	19.7588	19.4745
124.6	19.683	19.6967	19.6239	19.5637	19.5709	19.6997	19.4391
124.8	19.5726	19.7575	19.6253	19.5485	19.7003	19.7557	19.4001
125	19.5965	19.7412	19.5363	19.617	19.6595	19.7884	19.3933
125.2	19.6173	19.7409	19.5206	19.5624	19.5739	19.7681	19.4393
125.4	19.5964	19.7405	19.5526	19.5957	19.5394	19.7581	19.4874
125.6	19.5903	19.7239	19.5733	19.548	19.6058	19.6821	19.4454
125.8	19.5364	19.732	19.5037	19.5547	19.5085	19.7694	19.4571
126	19.6647	19.6708	19.5555	19.5447	19.6049	19.7587	19.4885
126.2	19.6113	19.6867	19.5472	19.5945	19.5353	19.6935	19.4211
126.4	19.6724	19.6823	19.5932	19.542	19.6037	19.7273	19.4916
126.6	19.6984	19.6087	19.5419	19.5318	19.6055	19.6347	19.4177
126.8	19.6551	19.6358	19.5199	19.6475	19.6427	19.7123	19.4851
127	19.6907	19.7378	19.5681	19.5748	19.6936	19.7914	19.5357
127.2	19.7491	19.7135	19.5532	19.5379	19.6939	19.717	19.4546
127.4	19.6774	19.691	19.5605	19.6232	19.7198	19.7358	19.4516
127.6	19.706	19.6904	19.5609	19.6192	19.695	19.7143	19.4202
127.8	19.6655	19.7692	19.5308	19.6231	19.6392	19.7445	19.4944
128	19.7393	19.69	19.5481	19.5958	19.6213	19.6811	19.4277
128.2	19.7028	19.7272	19.582	19.5571	19.5225	19.7008	19.5729
128.4	19.7034	19.6588	19.6836	19.5342	19.6746	19.7787	19.4712
128.6	19.7002	19.6183	19.5131	19.5347	19.7538	19.8095	19.5667
128.8	19.6599	19.7657	19.5907	19.591	19.663	19.7922	19.4171
129	19.7392	19.6994	19.5143	19.4916	19.6381	19.7861	19.533
129.2	19.6873	19.741	19.5654	19.5479	19.6537	19.787	19.4505
129.4	19.6512	19.6735	19.5562	19.5999	19.5459	19.7344	19.452
129.6	19.6489	19.7134	19.5168	19.6347	19.5952	19.7095	19.5445
129.8	19.6608	19.6756	19.5704	19.4754	19.5143	19.794	19.5227
130	19.6604	19.6172	19.6143	19.5292	19.6329	19.7183	19.5022
130.2	19.6214	19.7199	19.5681	19.4974	19.5555	19.7463	19.5154
130.4	19.6373	19.6997	19.623	19.5494	19.6532	19.7304	19.4954
130.6	19.5656	19.681	19.5628	19.5579	19.6104	19.6868	19.4353
130.8	19.6362	19.8387	19.5012	19.6018	19.613	19.7982	19.4729
131	19.6743	19.7301	19.529	19.6508	19.605	19.8576	19.4489
131.2	19.6914	19.7131	19.6075	19.5861	19.5834	19.7744	19.4333
131.4	19.5958	19.7349	19.6976	19.5381	19.5986	19.7759	19.4777
131.6	19.6233	19.6678	19.6934	19.5393	19.7301	19.7136	19.5271
131.8	19.6958	19.7635	19.6151	19.5708	19.5711	19.8566	19.3952
132	19.6158	19.7062	19.6032	19.5631	19.5909	19.8374	19.4423
132.2	19.6416	19.6434	19.6435	19.5578	19.5678	19.7634	19.4845
132.4	19.7893	19.6551	19.619	19.5623	19.63	19.8487	19.4752
132.6	19.6776	19.7625	19.671	19.5664	19.6596	19.8589	19.4551
132.8	19.6977	19.7067	19.6357	19.6146	19.65	19.8131	19.4496
133	19.8054	19.7453	19.6543	19.4992	19.6587	19.7656	19.5285
133.2	19.5664	19.7577	19.5988	19.551	19.6419	19.8014	19.5556
133.4	19.6683	19.6747	19.6416	19.5469	19.6226	19.8209	19.5627
133.6	19.5445	19.7314	19.6453	19.5499	19.7447	19.8415	19.6017
133.8	19.6528	19.803	19.5993	19.6203	19.7167	19.7733	19.6071
134	19.5439	19.7405	19.5344	19.6069	19.5953	19.8201	19.6558
134.2	19.5676	19.6859	19.6103	19.5131	19.6273	19.7468	19.6325
134.4	19.6565	19.6616	19.6111	19.553	19.683	19.7382	19.6083
134.6	19.6737	19.7158	19.6031	19.515	19.6972	19.6842	19.5155
134.8	19.7394	19.6277	19.4727	19.5913	19.6218	19.7658	19.5475
135	19.6707	19.7193	19.5978	19.5295	19.6479	19.7032	19.4646
135.2	19.6626	19.6813	19.5921	19.5732	19.6584	19.81	19.564
135.4	19.6545	19.6855	19.6047	19.5943	19.6494	19.7064	19.5247
135.6	19.7793	19.7467	19.5965	19.4862	19.6172	19.809	19.4298
135.8	19.6874	19.7358	19.6453	19.5068	19.5731	19.8219	19.4698
136	19.6249	19.7164	19.6061	19.5493	19.6744	19.7928	19.4658
136.2	19.7142	19.7176	19.6616	19.5411	19.617	19.7968	19.4801
136.4	19.6423	19.7914	19.6236	19.6355	19.6513	19.8492	19.4873
136.6	19.6163	19.7554	19.6527	19.5053	19.5811	19.867	19.4671
136.8	19.6563	19.7119	19.5987	19.5997	19.5684	19.8489	19.4597
137	19.6127	19.7369	19.5526	19.468	19.5861	19.8113	19.4594
137.2	19.656	19.7542	19.6257	19.5387	19.6145	19.8627	19.6241
137.4	19.7012	19.7127	19.612	19.5144	19.5586	19.7088	19.531
137.6	19.6663	19.6834	19.5835	19.513	19.5281	19.7137	19.511
137.8	19.7173	19.7551	19.62	19.5657	19.5306	19.8523	19.6092
138	19.6964	19.707	19.557	19.512	19.5525	19.8377	19.5758
138.2	19.5962	19.6863	19.603	19.5923	19.5988	19.9164	19.5013
138.4	19.6835	19.6537	19.6528	19.5112	19.5656	19.9354	19.5607
138.6	19.7193	19.7295	19.6061	19.5415	19.5284	19.7992	19.5221
138.8	19.6156	19.7539	19.572	19.6527	19.5375	19.8325	19.5976
139	19.5915	19.7152	19.5391	19.5713	19.6075	19.8584	19.7146
139.2	19.7125	19.6882	19.5114	19.5463	19.6669	19.8177	19.5353
139.4	19.6703	19.6743	19.5813	19.6019	19.5808	19.7876	19.6038
139.6	19.6959	19.6974	19.6351	19.5868	19.5972	19.8264	19.5037
139.8	19.6217	19.6647	19.5151	19.6103	19.484	19.7289	19.5322
140	19.6311	19.6095	19.5581	19.5679	19.507	19.8009	19.5446
140.2	19.6886	19.6804	19.5758	19.4566	19.4743	19.8374	19.5836
140.4	19.6038	19.723	19.5494	19.5276	19.5717	19.7591	19.5856
140.6	19.7097	19.7958	19.5161	19.5839	19.5705	19.8554	19.528
140.8	19.7216	19.737	19.6165	19.5451	19.5902	19.7342	19.6278
141	19.6627	19.7273	19.5442	19.6332	19.5577	19.8256	19.4597
141.2	19.6128	19.7583	19.6535	19.6415	19.5802	19.8078	19.4364
141.4	19.6788	19.7407	19.5887	19.6891	19.618	19.8158	19.4213
141.6	19.6608	19.8125	19.6115	19.6055	19.5778	19.7763	19.4776
141.8	19.77	19.7109	19.7131	19.6428	19.5427	19.8007	19.5352
142	19.6721	19.6448	19.6878	19.5841	19.5745	19.8698	19.5045
142.2	19.7062	19.7159	19.7378	19.6237	19.5254	19.7901	19.55
142.4	19.7306	19.7623	19.628	19.6025	19.5159	19.776	19.4938
142.6	19.6893	19.7256	19.6523	19.5267	19.5038	19.808	19.5855
142.8	19.7785	19.7915	19.6306	19.5782	19.6291	19.8457	19.5101
143	19.7916	19.7591	19.5367	19.6096	19.5538	19.7472	19.4384
143.2	19.6589	19.7869	19.5794	19.5748	19.5622	19.8014	19.5281
143.4	19.6872	19.7434	19.5809	19.634	19.5806	19.8162	19.5068
143.6	19.7611	19.7151	19.5825	19.5301	19.5486	19.8719	19.4962
143.8	19.7277	19.6843	19.5743	19.5675	19.4853	19.7475	19.4914
144	19.6961	19.7459	19.5447	19.573	19.6433	19.8121	19.4924
144.2	19.8195	19.6886	19.578	19.5323	19.6221	19.8369	19.5753
144.4	19.8748	19.7261	19.6535	19.5137	19.499	19.7604	19.5164
144.6	19.7528	19.8239	19.6714	19.554	19.5391	19.8026	19.4483
144.8	19.6604	19.7419	19.5809	19.527	19.5734	19.7665	19.5576
145	19.7643	19.7586	19.5274	19.646	19.5455	19.7668	19.5004
145.2	19.7079	19.7309	19.6881	19.5932	19.5484	19.7549	19.5752
145.4	19.6296	19.6329	19.6163	19.5223	19.5347	19.8444	19.5432
145.6	19.525	19.7473	19.6054	19.7142	19.5516	19.8551	19.5302
145.8	19.7207	19.6258	19.6435	19.7127	19.5597	19.8414	19.5196
146	19.7584	19.6473	19.6209	19.5547	19.5608	19.821	19.4894
146.2	19.645	19.6734	19.5574	19.5862	19.5794	19.7554	19.5225
146.4	19.6592	19.7185	19.5655	19.6346	19.5016	19.8522	19.5018
146.6	19.6444	19.7285	19.6004	19.6143	19.5394	19.8972	19.5367
146.8	19.6423	19.6773	19.5533	19.773	19.5615	19.9602	19.5687
147	19.6776	19.7202	19.6144	19.6904	19.5117	19.8145	19.6689
147.2	19.565	19.7056	19.5955	19.6507	19.6367	19.7989	19.6588
147.4	19.6218	19.7168	19.6021	19.6919	19.4915	19.7755	19.6755
147.6	19.5694	19.7489	19.6499	19.5574	19.5953	19.8182	19.5194
147.8	19.6634	19.7969	19.5945	19.6354	19.6317	19.8456	19.4794
148	19.7173	19.7921	19.653	19.4835	19.5921	19.8219	19.5375
148.2	19.6332	19.8021	19.6405	19.589	19.747	19.819	19.6235
148.4	19.6353	19.7744	19.739	19.508	19.7144	19.9048	19.4428
148.6	19.6977	19.8553	19.6588	19.4872	19.684	19.8482	19.5346
148.8	19.6956	19.8657	19.6908	19.5799	19.7179	19.8297	19.5541
149	19.6935	19.7593	19.5727	19.6182	19.62	19.8669	19.5339
149.2	19.6143	19.8094	19.5762	19.6549	19.6289	19.8904	19.4914
149.4	19.7411	19.6536	19.6654	19.595	19.5982	19.7976	19.4961
149.6	19.8193	19.7217	19.6245	19.524	19.6226	19.7843	19.5205
149.8	19.6385	19.682	19.6085	19.5096	19.6301	19.8849	19.5022
150	19.7317	19.7309	19.5972	19.5933	19.5468	19.8433	19.4719
150.2	19.6813	19.6608	19.5425	19.6294	19.5661	19.7861	19.4715
150.4	19.7175	19.6762	19.5515	19.5266	19.6173	19.8524	19.5058
150.6	19.7445	19.6923	19.5717	19.5722	19.5508	19.8411	19.5129
150.8	19.7615	19.627	19.5439	19.5645	19.6064	19.8665	19.426
151	19.786	19.6474	19.6478	19.5456	19.7149	19.7775	19.5269
151.2	19.748	19.7382	19.6513	19.6069	19.6099	19.7961	19.4682
151.4	19.774	19.6967	19.6217	19.6203	19.6353	19.7632	19.4251
151.6	19.7344	19.7778	19.6575	19.5824	19.6615	19.8088	19.4904
151.8	19.7512	19.6789	19.6407	19.5873	19.7564	19.8206	19.4372
152	19.8689	19.6882	19.5971	19.5767	19.6973	19.8589	19.5215
152.2	19.7921	19.6908	19.7003	19.713	19.717	19.8447	19.5359
152.4	19.6871	19.6577	19.6213	19.7371	19.6709	19.7138	19.452
152.6	19.7533	19.7626	19.6482	19.6842	19.6351	19.8501	19.5101
152.8	19.7755	19.7175	19.6997	19.5174	19.7555	19.8684	19.5117
153	19.6849	19.7114	19.621	19.5618	19.8236	19.7864	19.5018
153.2	19.7929	19.6842	19.6235	19.5061	19.757	19.8228	19.4685
153.4	19.6987	19.6976	19.5769	19.6154	19.6869	19.8229	19.4543
153.6	19.7309	19.7476	19.6981	19.5843	19.5709	19.7151	19.4729
153.8	19.7162	19.7179	19.6251	19.6306	19.6646	19.8326	19.5046
154	19.7005	19.6918	19.6869	19.595	19.6267	19.7573	19.4184
154.2	19.81	19.6952	19.6473	19.6584	19.677	19.7864	19.5243
154.4	19.7983	19.7022	19.7099	19.6196	19.5779	19.832	19.4375
154.6	19.6708	19.6451	19.6943	19.5551	19.6025	19.7686	19.565
154.8	19.7558	19.6795	19.58	19.6769	19.6151	19.7706	19.4966
155	19.7842	19.6156	19.6166	19.7089	19.5729	19.8238	19.5563
155.2	19.7258	19.6976	19.6761	19.6951	19.6055	19.7936	19.5156
155.4	19.7269	19.6796	19.7114	19.6434	19.581	19.7559	19.467
155.6	19.7348	19.6774	19.669	19.6673	19.6502	19.8505	19.5607
155.8	19.6541	19.7429	19.6354	19.6008	19.6344	19.7607	19.5516
156	19.7524	19.7403	19.6828	19.6309	19.6649	19.7674	19.4585
156.2	19.6556	19.6983	19.5665	19.6199	19.6879	19.8655	19.5399
156.4	19.6881	19.7485	19.6275	19.6991	19.6803	19.889	19.5118
156.6	19.7481	19.6257	19.6381	19.6509	19.6504	19.8239	19.4564
156.8	19.747	19.6611	19.7101	19.6441	19.6634	19.7993	19.5132
157	19.6998	19.6063	19.6442	19.6031	19.6583	19.7224	19.5424
157.2	19.6891	19.7013	19.5658	19.7324	19.6788	19.7392	19.5644
157.4	19.8392	19.6067	19.6181	19.7464	19.7117	19.7881	19.5428
157.6	19.7587	19.6393	19.6246	19.6748	19.665	19.6578	19.5505
157.8	19.7426	19.7099	19.5994	19.7774	19.6518	19.7287	19.5071
158	19.7719	19.72	19.6108	19.7709	19.6454	19.8064	19.4962
158.2	19.7448	19.6985	19.6311	19.7454	19.6137	19.7144	19.4185
158.4	19.6926	19.657	19.648	19.7857	19.6819	19.7415	19.551
158.6	19.7414	19.6848	19.6524	19.7296	19.6889	19.8058	19.4394
158.8	19.761	19.5857	19.6809	19.7474	19.7209	19.7653	19.5307
159	19.7923	19.7348	19.5621	19.7268	19.5836	19.8023	19.5864
159.2	19.8214	19.708	19.6257	19.6883	19.6819	19.8398	19.5964
159.4	19.7945	19.7467	19.6528	19.7388	19.7288	19.8293	19.5503
159.6	19.84	19.7082	19.6181	19.7169	19.7803	19.7606	19.5668
159.8	19.8638	19.6006	19.6175	19.7258	19.6462	19.7336	19.5873
160	19.7833	19.6668	19.5735	19.7297	19.6961	19.7444	19.6527
160.2	19.7828	19.6259	19.6354	19.6891	19.5601	19.832	19.5169
160.4	19.7794	19.6043	19.6166	19.6281	19.6294	19.8809	19.5311
160.6	19.824	19.6521	19.589	19.6902	19.6016	19.9071	19.5572
160.8	19.8322	19.6515	19.6255	19.8331	19.6521	19.8256	19.4822
161	19.7614	19.658	19.5423	19.7702	19.6936	19.8568	19.5371
161.2	19.7806	19.6412	19.557	19.6608	19.6297	19.8126	19.5071
161.4	19.7779	19.6281	19.5406	19.642	19.637	19.8047	19.6341
161.6	19.7528	19.598	19.6125	19.6742	19.609	19.8194	19.5369
161.8	19.835	19.6635	19.5801	19.6455	19.5954	19.8276	19.5582
162	19.8126	19.6013	19.6184	19.6596	19.6317	19.8049	19.5492
162.2	19.7474	19.61	19.573	19.7195	19.6247	19.8196	19.5763
162.4	19.7378	19.6415	19.6059	19.7398	19.6738	19.8475	19.6725
162.6	19.7381	19.6205	19.669	19.7059	19.7512	19.8233	19.6159
162.8	19.7656	19.6485	19.6612	19.682	19.7156	19.7635	19.6165
163	19.6992	19.6339	19.5296	19.6584	19.7437	19.8212	19.5716
163.2	19.7368	19.7973	19.5724	19.6886	19.7874	19.8537	19.5406
163.4	19.7963	19.6862	19.6263	19.6536	19.6567	19.7696	19.5258
163.6	19.6648	19.5836	19.5633	19.7145	19.8039	19.7347	19.5391
163.8	19.7699	19.6889	19.558	19.7049	19.8886	19.7569	19.4774
164	19.7853	19.6094	19.5426	19.6957	19.6938	19.7449	19.5104
164.2	19.7417	19.6005	19.624	19.6795	19.6934	19.8051	19.5346
164.4	19.818	19.6827	19.538	19.7724	19.6803	19.73	19.5883
164.6	19.7434	19.6033	19.6013	19.6458	19.6866	19.8135	19.4226
164.8	19.7225	19.6293	19.5632	19.8255	19.6408	19.7423	19.4949
165	19.7885	19.5635	19.5917	19.8354	19.6665	19.6874	19.5576
165.2	19.7855	19.5834	19.647	19.7047	19.7792	19.8137	19.4374
165.4	19.7508	19.6013	19.5654	19.653	19.644	19.7447	19.5153
165.6	19.7377	19.5757	19.5389	19.7436	19.6064	19.7615	19.5432
165.8	19.7048	19.6507	19.606	19.6935	19.6489	19.7081	19.4847
166	19.7734	19.5962	19.5698	19.7088	19.6654	19.7792	19.5898
166.2	19.8203	19.6001	19.5675	19.6933	19.5693	19.7219	19.5428
166.4	19.8345	19.6236	19.578	19.6571	19.584	19.7	19.5319
166.6	19.7022	19.6355	19.6151	19.717	19.7177	19.745	19.5242
166.8	19.6706	19.5313	19.6176	19.6104	19.6251	19.8028	19.5226
167	19.757	19.6295	19.653	19.7333	19.7428	19.7188	19.4528
167.2	19.6975	19.5394	19.6956	19.6399	19.6676	19.7496	19.4507
167.4	19.8103	19.6388	19.6725	19.6384	19.6615	19.6829	19.4539
167.6	19.8013	19.593	19.6393	19.6666	19.6798	19.7698	19.4163
167.8	19.7974	19.6063	19.6009	19.7366	19.6422	19.6994	19.4725
168	19.7591	19.5464	19.501	19.6864	19.5899	19.7665	19.5095
168.2	19.7561	19.5798	19.6143	19.6005	19.5144	19.815	19.5459
168.4	19.7293	19.5866	19.5415	19.6522	19.6699	19.7896	19.5195
168.6	19.8251	19.5808	19.5837	19.6901	19.6818	19.7761	19.4872
168.8	19.7839	19.5206	19.577	19.6509	19.5364	19.7277	19.5251
169	19.7317	19.5912	19.5765	19.6678	19.4801	19.7218	19.4225
169.2	19.7163	19.5941	19.6333	19.6543	19.6018	19.7304	19.3975
169.4	19.798	19.6901	19.5634	19.6549	19.4777	19.7946	19.4949
169.6	19.7525	19.6008	19.5686	19.6664	19.5297	19.7827	19.4864
169.8	19.8092	19.6542	19.5603	19.7572	19.5799	19.8142	19.4173
170	19.6852	19.7075	19.5533	19.6459	19.543	19.8256	19.4565
170.2	19.8044	19.6627	19.5963	19.6492	19.6183	19.8082	19.4432
170.4	19.7102	19.6496	19.6072	19.6141	19.6639	19.7745	19.4192
170.6	19.7321	19.5843	19.603	19.6519	19.5595	19.7632	19.4094
170.8	19.7046	19.6053	19.5923	19.6854	19.518	19.7988	19.4303
171	19.7238	19.5063	19.6473	19.6093	19.5929	19.7824	19.5158
171.2	19.7367	19.5304	19.6236	19.6989	19.5976	19.7642	19.4404
171.4	19.7527	19.5946	19.5967	19.5704	19.5754	19.8081	19.4298
171.6	19.7589	19.6427	19.714	19.6389	19.5079	19.7966	19.4538
171.8	19.7415	19.5356	19.6763	19.6553	19.6947	19.7157	19.4618
172	19.7366	19.5371	19.6489	19.7215	19.6904	19.7937	19.5243
172.2	19.7192	19.5907	19.5563	19.6544	19.5733	19.7783	19.5292
172.4	19.792	19.4691	19.6637	19.6165	19.6513	19.8264	19.5404
172.6	19.8311	19.5258	19.6224	19.6845	19.6278	19.7637	19.4047
172.8	19.7267	19.4625	19.6002	19.6727	19.6336	19.876	19.5115
173	19.6741	19.5349	19.5666	19.6188	19.6124	19.823	19.4725
173.2	19.7652	19.5913	19.5665	19.607	19.5569	19.7136	19.5184
173.4	19.819	19.5802	19.6371	19.6631	19.605	19.8916	19.4113
173.6	19.8004	19.5239	19.6243	19.6366	19.5181	19.9128	19.5431
173.8	19.7255	19.6055	19.5819	19.7428	19.5782	19.7674	19.4868
174	19.6915	19.502	19.5746	19.6866	19.6365	19.744	19.4713
174.2	19.733	19.476	19.5541	19.5998	19.6915	19.8147	19.4823
174.4	19.7598	19.5485	19.618	19.6793	19.5492	19.8118	19.4953
174.6	19.6291	19.5269	19.7108	19.697	19.6423	19.7136	19.4856
174.8	19.6985	19.4847	19.6322	19.7014	19.567	19.7457	19.4453
175	19.7296	19.5737	19.7484	19.6739	19.6198	19.7079	19.5073
175.2	19.7667	19.5101	19.6491	19.6787	19.5609	19.7405	19.4624
175.4	19.7691	19.4349	19.65	19.6737	19.6094	19.7538	19.4986
175.6	19.6846	19.5639	19.7174	19.6248	19.5752	19.7413	19.5877
175.8	19.6275	19.5703	19.6996	19.629	19.5953	19.7735	19.5348
176	19.735	19.4855	19.6372	19.6596	19.6263	19.7623	19.5501
176.2	19.6734	19.5515	19.6123	19.6887	19.6469	19.803	19.5542
176.4	19.7662	19.5403	19.5552	19.6885	19.5988	19.7847	19.5157
176.6	19.6626	19.4873	19.5656	19.6341	19.61	19.7408	19.5408
176.8	19.7346	19.41	19.6849	19.6378	19.5341	19.7804	19.5898
177	19.7479	19.5753	19.738	19.6455	19.5442	19.7408	19.5513
177.2	19.7354	19.5593	19.7334	19.6558	19.5108	19.7469	19.5449
177.4	19.7915	19.5522	19.7334	19.6256	19.6511	19.7931	19.5371
177.6	19.7502	19.567	19.7714	19.686	19.7133	19.7546	19.5472
177.8	19.7056	19.5454	19.8402	19.6346	19.6531	19.7565	19.4913
178	19.7523	19.5981	19.6617	19.7279	19.618	19.8026	19.5959
178.2	19.7371	19.566	19.761	19.7265	19.6765	19.7794	19.658
178.4	19.7983	19.5182	19.671	19.6002	19.7001	19.8437	19.6713
178.6	19.763	19.6346	19.6885	19.6443	19.6317	19.8083	19.4464
178.8	19.6616	19.5717	19.7815	19.7012	19.5523	19.8057	19.4212
179	19.6638	19.5688	19.74	19.7486	19.6511	19.7985	19.3944
179.2	19.7681	19.5237	19.6749	19.7843	19.7398	19.7096	19.5368
179.4	19.6663	19.5738	19.7144	19.7589	19.7255	19.7946	19.4719
179.6	19.6652	19.5035	19.7959	19.7524	19.529	19.7899	19.6126
179.8	19.6304	19.4821	19.6857	19.7159	19.6537	19.8118	19.5155
180	19.6957	19.5557	19.7445	19.6915	19.6004	19.7819	19.4046
180.2	19.6329	19.5786	19.6994	19.7445	19.5492	19.6764	19.5244
180.4	19.5675	19.5792	19.8612	19.7781	19.5503	19.7068	19.5605
180.6	19.5582	19.5134	19.7839	19.7835	19.6826	19.6982	19.6359
180.8	19.6366	19.5437	19.8181	19.7719	19.6328	19.7447	19.559
181	19.5461	19.5535	19.7683	19.8309	19.7319	19.82	19.658
181.2	19.6257	19.5784	19.7577	19.7118	19.6448	19.7487	19.5772
181.4	19.5823	19.448	19.75	19.722	19.5642	19.7348	19.5233
181.6	19.68	19.5552	19.7864	19.6574	19.6133	19.675	19.5446
181.8	19.6842	19.5549	19.8132	19.6842	19.5765	19.6778	19.5633
182	19.7204	19.5066	19.7454	19.6943	19.6491	19.7894	19.5256
182.2	19.5999	19.4867	19.7783	19.6451	19.7236	19.6687	19.6057
182.4	19.6348	19.5113	19.7586	19.5991	19.6876	19.7752	19.5198
182.6	19.6098	19.5277	19.7724	19.7093	19.6121	19.762	19.5862
182.8	19.6094	19.4765	19.678	19.7671	19.5864	19.7218	19.6316
183	19.7158	19.5204	19.6764	19.7444	19.6334	19.719	19.6197
183.2	19.8066	19.5543	19.8144	19.6435	19.5813	19.7379	19.582
183.4	19.7487	19.5923	19.6583	19.5902	19.5662	19.6985	19.5186
183.6	19.6266	19.584	19.6438	19.6816	19.6104	19.6993	19.5527
183.8	19.6454	19.4942	19.7514	19.7989	19.5822	19.7471	19.6212
184	19.7858	19.4481	19.7638	19.7474	19.6065	19.7819	19.4742
184.2	19.625	19.442	19.7722	19.7129	19.5324	19.8036	19.5385
184.4	19.7001	19.4716	19.6893	19.6146	19.5838	19.7928	19.4496
184.6	19.6928	19.5617	19.693	19.64	19.5504	19.8565	19.5683
184.8	19.7173	19.5966	19.6622	19.7174	19.5968	19.6981	19.5842
185	19.6262	19.4757	19.7524	19.6146	19.6311	19.7666	19.4204
185.2	19.715	19.5394	19.6316	19.6148	19.5982	19.6674	19.4931
185.4	19.5934	19.4476	19.6129	19.5608	19.6202	19.6887	19.5349
185.6	19.5743	19.5631	19.8059	19.6104	19.5925	19.8116	19.5517
185.8	19.6734	19.5656	19.6445	19.619	19.5727	19.713	19.4579
186	19.7494	19.6501	19.6373	19.5724	19.5914	19.7068	19.5667
186.2	19.7319	19.6254	19.7477	19.5911	19.5853	19.681	19.5166
186.4	19.6324	19.6118	19.708	19.6595	19.5696	19.7254	19.521
186.6	19.7598	19.562	19.6688	19.644	19.485	19.6824	19.4614
186.8	19.6799	19.5541	19.6733	19.6292	19.504	19.7892	19.4927
187	19.7013	19.5977	19.6878	19.6514	19.5313	19.7951	19.3676
187.2	19.6253	19.512	19.646	19.7184	19.55	19.7258	19.6026
187.4	19.6061	19.6089	19.6269	19.6358	19.5969	19.8207	19.611
187.6	19.7133	19.6396	19.6902	19.7239	19.5071	19.7129	19.5503
187.8	19.6614	19.6451	19.6266	19.6202	19.4983	19.7843	19.5541
188	19.6459	19.6728	19.6507	19.6671	19.5692	19.6837	19.5905
188.2	19.6293	19.7074	19.6906	19.6623	19.5838	19.6961	19.567
188.4	19.6494	19.6386	19.7209	19.6377	19.6525	19.7658	19.6457
188.6	19.5689	19.5668	19.7258	19.7235	19.53	19.6576	19.6329
188.8	19.6574	19.5502	19.6695	19.6345	19.6131	19.7358	19.576
189	19.7518	19.6614	19.6905	19.7112	19.6227	19.7861	19.644
189.2	19.7496	19.593	19.6023	19.6133	19.6438	19.7408	19.7498
189.4	19.7676	19.6936	19.6878	19.5741	19.6502	19.719	19.6267
189.6	19.6729	19.6615	19.6923	19.6805	19.6559	19.708	19.5856
189.8	19.7074	19.7222	19.7944	19.8039	19.5734	19.7598	19.6514
190	19.6531	19.7115	19.7681	19.6823	19.5328	19.7314	19.6556
190.2	19.6959	19.672	19.6914	19.6913	19.5867	19.6908	19.5931
190.4	19.6574	19.6775	19.7198	19.753	19.5815	19.7786	19.6533
190.6	19.655	19.6992	19.6306	19.7615	19.5676	19.6996	19.6635
190.8	19.6562	19.6792	19.6754	19.8182	19.6495	19.766	19.6081
191	19.6179	19.6997	19.6104	19.72	19.5304	19.7472	19.6764
191.2	19.7079	19.7792	19.6586	19.8221	19.5626	19.6783	19.7164
191.4	19.6573	19.6867	19.6088	19.7412	19.5364	19.7712	19.6012
191.6	19.7467	19.7385	19.5951	19.6702	19.4779	19.8652	19.6196
191.8	19.7441	19.6729	19.6259	19.7866	19.6166	19.779	19.4889
192	19.6784	19.6805	19.6457	19.8552	19.643	19.759	19.6422
192.2	19.6895	19.7239	19.7171	19.7805	19.652	19.8085	19.6345
192.4	19.7227	19.7022	19.7117	19.7358	19.7245	19.7853	19.6449
192.6	19.703	19.6667	19.7152	19.8011	19.6667	19.8121	19.5814
192.8	19.7595	19.5961	19.6972	19.7459	19.5586	19.7598	19.6936
193	19.6761	19.6451	19.683	19.7473	19.5805	19.6782	19.8029
193.2	19.7115	19.6561	19.7675	19.8515	19.5905	19.7136	19.585
193.4	19.6546	19.6697	19.7339	19.7188	19.5936	19.6705	19.6466
193.6	19.6655	19.6464	19.6356	19.8282	19.5561	19.695	19.575
193.8	19.4977	19.6114	19.7285	19.7404	19.5149	19.7091	19.6217
194	19.5854	19.6325	19.7443	19.7808	19.5825	19.7503	19.5828
194.2	19.6117	19.6547	19.6143	19.6341	19.6064	19.7213	19.5746
194.4	19.6535	19.7319	19.6679	19.692	19.5577	19.8134	19.6227
194.6	19.6724	19.7306	19.6355	19.7736	19.5658	19.8182	19.5945
194.8	19.7536	19.6143	19.6987	19.8453	19.5653	19.7716	19.6361
195	19.7631	19.6346	19.6809	19.6926	19.4569	19.8255	19.8459
195.2	19.7259	19.6689	19.6934	19.6728	19.6026	19.7204	19.6412
195.4	19.6991	19.6149	19.7293	19.7703	19.621	19.8583	19.637
195.6	19.6058	19.6903	19.6871	19.6983	19.638	19.7097	19.7049
195.8	19.6622	19.5968	19.7471	19.6889	19.7063	19.7676	19.6978
196	19.6046	19.6138	19.6432	19.7108	19.6541	19.6994	19.6071
196.2	19.6218	19.6524	19.7136	19.6518	19.6537	19.7468	19.5653
196.4	19.6144	19.6551	19.7131	19.769	19.6541	19.8066	19.6151
196.6	19.6388	19.5882	19.7093	19.7355	19.6321	19.7586	19.6517
196.8	19.6643	19.6992	19.7028	19.6674	19.6142	19.7842	19.6679
197	19.6218	19.6185	19.7285	19.7049	19.6703	19.7271	19.5555
197.2	19.5938	19.5681	19.7365	19.6866	19.5757	19.7579	19.6274
197.4	19.5472	19.6657	19.7482	19.6854	19.6456	19.7134	19.7296
197.6	19.4593	19.627	19.7447	19.6902	19.6258	19.7476	19.6391
197.8	19.6691	19.7232	19.6864	19.6862	19.6904	19.7864	19.6692
198	19.6327	19.7296	19.66	19.6937	19.7423	19.7265	19.59
198.2	19.6206	19.6618	19.6325	19.6986	19.7086	19.8689	19.8178
198.4	19.5425	19.7293	19.6304	19.6984	19.6157	19.801	19.7338
198.6	19.6118	19.6919	19.6337	19.7983	19.6375	19.7858	19.6574
198.8	19.6541	19.6124	19.6894	19.774	19.6876	19.8239	19.6956
199	19.5709	19.6305	19.5947	19.7589	19.564	19.8593	19.6424
199.2	19.6011	19.6704	19.6606	19.7711	19.609	19.7654	19.59
199.4	19.605	19.7043	19.7135	19.8168	19.6584	19.7662	19.5852
199.6	19.6083	19.7209	19.6408	19.8205	19.6515	19.7836	19.5999
199.8	19.7107	19.6356	19.7924	19.744	19.5791	19.8541	19.6338
200	19.6402	19.6784	19.8274	19.77	19.7424	19.829	19.6668
200.2	19.6306	19.6444	19.6846	19.6904	19.6687	19.7564	19.5992
200.4	19.6873	19.618	19.6669	19.7851	19.6049	19.8781	19.5809
200.6	19.6608	19.6571	19.6962	19.6773	19.5696	19.8482	19.7326
200.8	19.6925	19.6599	19.6942	19.7078	19.6595	19.8926	19.7099
201	19.6018	19.5962	19.7424	19.7656	19.6904	19.7859	19.6895
201.2	19.5654	19.5559	19.7797	19.7044	19.6441	19.8169	19.7073
201.4	19.5658	19.5968	19.7018	19.7156	19.5502	19.7498	19.6635
201.6	19.7001	19.7029	19.7411	19.6395	19.6166	19.7738	19.5888
201.8	19.6702	19.6356	19.7327	19.6686	19.6416	19.7644	19.5969
202	19.6504	19.6126	19.7331	19.6265	19.4781	19.8978	19.5519
202.2	19.583	19.6451	19.7497	19.5903	19.6277	19.7584	19.5799
202.4	19.6785	19.6912	19.6879	19.6198	19.6019	19.8597	19.6148
202.6	19.6134	19.6747	19.738	19.7039	19.5483	19.8108	19.5482
202.8	19.6263	19.612	19.679	19.6103	19.6562	19.8131	19.5722
203	19.6031	19.636	19.6354	19.7069	19.6005	19.8835	19.6086
203.2	19.6371	19.6962	19.7386	19.6701	19.6108	19.7698	19.4884
203.4	19.5675	19.7181	19.6179	19.5665	19.6395	19.8288	19.5228
203.6	19.5422	19.7007	19.6698	19.6194	19.6488	19.8179	19.6035
203.8	19.594	19.6356	19.7361	19.6168	19.6847	19.7678	19.6213
204	19.5761	19.6765	19.6786	19.556	19.6861	19.7959	19.578
204.2	19.5285	19.7222	19.7882	19.5943	19.6566	19.8645	19.6427
204.4	19.5777	19.6937	19.6384	19.6714	19.5674	19.7876	19.6614
204.6	19.6506	19.6652	19.7738	19.7453	19.5791	19.8102	19.6278
204.8	19.7649	19.7138	19.7237	19.8062	19.5192	19.8242	19.6739
205	19.5889	19.6429	19.7944	19.6813	19.6463	19.8264	19.6835
205.2	19.7294	19.6394	19.781	19.6666	19.5568	19.9288	19.7458
205.4	19.6895	19.6399	19.8055	19.6435	19.5891	19.8468	19.604
205.6	19.6983	19.6773	19.891	19.6574	19.5121	19.7608	19.6134
205.8	19.6132	19.5968	19.8045	19.714	19.6553	19.7352	19.5399
206	19.6429	19.6601	19.7366	19.6278	19.67	19.9398	19.5692
206.2	19.6493	19.6496	19.8244	19.6481	19.6762	19.9209	19.5164
206.4	19.6486	19.7089	19.7762	19.7002	19.6401	19.7819	19.5944
206.6	19.6863	19.6718	19.8212	19.6636	19.6636	19.7587	19.6219
206.8	19.6811	19.7135	19.7155	19.6778	19.5607	19.8341	19.7023
207	19.6861	19.6908	19.8423	19.6842	19.5903	19.8034	19.5558
207.2	19.6874	19.6779	19.7884	19.7559	19.6177	19.8322	19.5048
207.4	19.7217	19.6705	19.6963	19.7309	19.6154	19.7913	19.5319
207.6	19.6161	19.8278	19.7055	19.6714	19.6401	19.6837	19.5806
207.8	19.5692	19.6914	19.7648	19.6066	19.6428	19.7212	19.5584
208	19.6659	19.6966	19.8082	19.6447	19.6394	19.7182	19.5362
208.2	19.6798	19.6941	19.6725	19.6223	19.6724	19.8102	19.5175
208.4	19.6094	19.6398	19.7625	19.6698	19.6743	19.9018	19.5496
208.6	19.5759	19.605	19.737	19.7712	19.6296	19.8275	19.6073
208.8	19.645	19.6307	19.6877	19.8445	19.6731	19.7724	19.5015
209	19.665	19.5994	19.5629	19.7129	19.7384	19.8298	19.6383
209.2	19.7569	19.6905	19.6163	19.6406	19.6742	19.8057	19.5364
209.4	19.7524	19.6764	19.6823	19.6066	19.6452	19.8787	19.5678
209.6	19.7332	19.6369	19.6332	19.6048	19.5898	19.84	19.5287
209.8	19.745	19.7822	19.6632	19.625	19.5776	19.9395	19.5969
210	19.7404	19.7102	19.6315	19.5394	19.6471	19.7903	19.5971
210.2	19.6802	19.6153	19.7016	19.6823	19.6527	19.7767	19.6225
210.4	19.656	19.756	19.647	19.6229	19.6079	19.7936	19.6013
210.6	19.7165	19.6826	19.593	19.6839	19.5932	19.7932	19.5777
210.8	19.761	19.7438	19.6063	19.6391	19.7066	19.8457	19.5921
211	19.7518	19.7997	19.5331	19.6887	19.7322	19.8043	19.5097
211.2	19.6528	19.6469	19.643	19.6646	19.5699	19.7758	19.6058
211.4	19.7382	19.8019	19.613	19.788	19.6777	19.8444	19.6232
211.6	19.6498	19.7307	19.7594	19.6914	19.6777	19.842	19.5803
211.8	19.6377	19.7111	19.7715	19.6781	19.6245	19.8297	19.66
212	19.6474	19.7684	19.7784	19.695	19.6486	19.7791	19.6818
212.2	19.5915	19.6545	19.6521	19.6987	19.6144	19.8372	19.6864
212.4	19.664	19.6381	19.7645	19.7347	19.6608	19.8311	19.6725
212.6	19.7041	19.6149	19.6353	19.6707	19.7332	19.7534	19.7373
212.8	19.7759	19.6788	19.7118	19.7372	19.6786	19.8168	19.7237
213	19.6234	19.6403	19.5913	19.7459	19.7059	19.8317	19.6659
213.2	19.7156	19.6477	19.6447	19.7231	19.6645	19.8218	19.7107
213.4	19.755	19.6558	19.6152	19.7741	19.6699	19.7573	19.6394
213.6	19.6922	19.6237	19.5815	19.6813	19.6586	19.8119	19.5718
213.8	19.6539	19.6365	19.6737	19.6578	19.5797	19.8474	19.6427
214	19.6827	19.5606	19.642	19.7101	19.647	19.862	19.581
214.2	19.7159	19.4976	19.5897	19.6554	19.6687	19.7668	19.6294
214.4	19.6692	19.508	19.6344	19.7157	19.5777	19.8584	19.6034
214.6	19.7564	19.534	19.585	19.6326	19.6098	19.724	19.5883
214.8	19.7365	19.5259	19.6604	19.6787	19.5993	19.7511	19.616
215	19.7014	19.4803	19.7035	19.6569	19.5264	19.77	19.5636
215.2	19.6695	19.5875	19.6137	19.6822	19.6448	19.7261	19.6725
215.4	19.668	19.499	19.6244	19.701	19.6418	19.806	19.4878
215.6	19.6309	19.5032	19.6108	19.6748	19.6616	19.7924	19.4579
215.8	19.6867	19.4939	19.6248	19.6016	19.6225	19.7488	19.5047
216	19.6441	19.5965	19.6361	19.5837	19.7225	19.6913	19.5355
216.2	19.5593	19.6347	19.7225	19.6018	19.5922	19.7804	19.6004
216.4	19.638	19.6353	19.6303	19.5518	19.5436	19.8059	19.6511
216.6	19.6513	19.638	19.6343	19.6082	19.6191	19.7195	19.6621
216.8	19.7047	19.5644	19.7297	19.5986	19.5895	19.6779	19.6119
217	19.5712	19.5329	19.6138	19.5844	19.6588	19.6778	19.5732
217.2	19.589	19.5057	19.6873	19.6348	19.6517	19.7236	19.5166
217.4	19.6529	19.5952	19.62	19.5204	19.592	19.5948	19.6815
217.6	19.7026	19.5398	19.6271	19.6309	19.6038	19.6586	19.557
217.8	19.6855	19.4868	19.6498	19.6621	19.6349	19.722	19.5958
218	19.7463	19.5212	19.6359	19.6036	19.5389	19.7553	19.6131
218.2	19.7141	19.6004	19.6158	19.5828	19.644	19.6438	19.6309
218.4	19.6831	19.6311	19.6243	19.5561	19.6964	19.7824	19.5611
218.6	19.6642	19.6016	19.595	19.5704	19.5035	19.6391	19.6481
218.8	19.6177	19.5883	19.6366	19.6201	19.5668	19.6339	19.5347
219	19.63	19.5833	19.6069	19.6682	19.6593	19.7633	19.5044
219.2	19.6055	19.6563	19.6386	19.7312	19.6302	19.6408	19.5776
219.4	19.6388	19.5769	19.6238	19.6845	19.5934	19.6979	19.709
219.6	19.675	19.5459	19.5949	19.7034	19.6368	19.7159	19.6483
219.8	19.6572	19.5667	19.5479	19.6597	19.5619	19.7486	19.5604
220	19.6054	19.4843	19.5394	19.6835	19.6287	19.7146	19.6075
220.2	19.6694	19.5523	19.6424	19.7075	19.6128	19.6973	19.5426
220.4	19.6603	19.639	19.6941	19.6831	19.5715	19.7703	19.5618
220.6	19.6889	19.5823	19.6549	19.7024	19.5541	19.7503	19.6846
220.8	19.6761	19.5668	19.6078	19.7198	19.5634	19.7264	19.6242
221	19.6608	19.5937	19.51	19.6215	19.5925	19.786	19.6002
221.2	19.7333	19.5373	19.587	19.656	19.5234	19.7123	19.5599
221.4	19.5868	19.5443	19.5918	19.6082	19.6115	19.5829	19.6418
221.6	19.634	19.5834	19.6897	19.6715	19.5563	19.7702	19.5905
221.8	19.7202	19.6002	19.6428	19.7605	19.5507	19.7067	19.584
222	19.6189	19.6266	19.571	19.7775	19.6224	19.7138	19.6186
222.2	19.706	19.4969	19.6516	19.7676	19.5673	19.7653	19.5793
222.4	19.7118	19.6088	19.6476	19.7476	19.5688	19.7084	19.5941
222.6	19.6601	19.6465	19.6513	19.7019	19.5972	19.7725	19.5694
222.8	19.6218	19.5795	19.5625	19.7516	19.5659	19.7284	19.5565
223	19.5951	19.7193	19.635	19.6716	19.5712	19.8109	19.5971
223.2	19.7065	19.6954	19.6068	19.7659	19.5986	19.861	19.6232
223.4	19.6948	19.5936	19.695	19.712	19.5803	19.7873	19.6667
223.6	19.6264	19.6186	19.5656	19.6762	19.6298	19.7961	19.5502
223.8	19.6276	19.6539	19.6351	19.7484	19.6436	19.7673	19.5946
224	19.4914	19.7033	19.6951	19.7027	19.6739	19.8128	19.6429
224.2	19.5761	19.6335	19.5959	19.7241	19.5913	19.8183	19.588
224.4	19.6047	19.6173	19.6699	19.7032	19.6888	19.8858	19.544
224.6	19.7639	19.6433	19.6698	19.6724	19.5457	19.7858	19.5388
224.8	19.6348	19.5815	19.5762	19.716	19.6357	19.8171	19.5172
225	19.5791	19.602	19.6181	19.7681	19.6509	19.8643	19.5979
225.2	19.5677	19.7238	19.7511	19.7465	19.6229	19.817	19.5108
225.4	19.6598	19.7067	19.7389	19.7018	19.6064	19.7977	19.5672
225.6	19.6515	19.6984	19.5751	19.7973	19.6215	19.8191	19.6255
225.8	19.669	19.6864	19.6737	19.7831	19.5117	19.6948	19.6173
226	19.6125	19.5997	19.5887	19.6676	19.5409	19.747	19.5461
226.2	19.7092	19.7626	19.6856	19.6544	19.6142	19.7637	19.5726
226.4	19.6848	19.5556	19.6965	19.7101	19.6295	19.7713	19.5209
226.6	19.7482	19.562	19.8021	19.6796	19.6416	19.7806	19.6417
226.8	19.7252	19.57	19.6501	19.7401	19.5939	19.7345	19.6147
227	19.6716	19.6848	19.6621	19.7204	19.6086	19.7948	19.5518
227.2	19.6807	19.6531	19.6776	19.6972	19.5878	19.799	19.6731
227.4	19.6589	19.5893	19.6251	19.7604	19.6119	19.8168	19.6296
227.6	19.6088	19.7214	19.7373	19.6813	19.6715	19.7242	19.5411
227.8	19.6224	19.664	19.695	19.6851	19.6593	19.731	19.5746
228	19.5805	19.5743	19.6304	19.8064	19.6397	19.7744	19.6214
228.2	19.6065	19.6854	19.614	19.6821	19.6077	19.7797	19.6455
228.4	19.6386	19.7352	19.7164	19.6771	19.6567	19.7388	19.6926
228.6	19.5983	19.6145	19.6489	19.6462	19.6049	19.7438	19.6057
228.8	19.6752	19.5321	19.6569	19.6374	19.5971	19.8244	19.6361
229	19.6793	19.5878	19.6299	19.5856	19.5663	19.7187	19.5965
229.2	19.684	19.6117	19.5914	19.6291	19.531	19.7048	19.4952
229.4	19.7182	19.5802	19.616	19.7201	19.5916	19.8058	19.5328
229.6	19.6419	19.5831	19.594	19.6692	19.5828	19.7043	19.6348
229.8	19.6429	19.5104	19.6837	19.6991	19.5482	19.7959	19.542
230	19.6723	19.5503	19.7438	19.72	19.6464	19.76	19.5694
230.2	19.7457	19.6517	19.6398	19.7681	19.6655	19.7126	19.5214
230.4	19.6492	19.4871	19.6215	19.7621	19.6028	19.7884	19.5537
230.6	19.6342	19.5827	19.6863	19.7497	19.6344	19.8753	19.5506
230.8	19.721	19.6752	19.7241	19.7064	19.572	19.7723	19.5163
231	19.7424	19.6087	19.6781	19.684	19.5684	19.767	19.4563
231.2	19.7226	19.6348	19.6772	19.7029	19.4531	19.7089	19.533
231.4	19.6451	19.6212	19.6308	19.676	19.4919	19.7847	19.5533
231.6	19.6711	19.6069	19.6773	19.7062	19.4469	19.7982	19.465
231.8	19.6664	19.6186	19.5949	19.8295	19.4162	19.7077	19.4766
232	19.6706	19.5885	19.6927	19.7399	19.4423	19.7982	19.5509
232.2	19.7411	19.5714	19.658	19.7136	19.5009	19.8437	19.5696
232.4	19.6919	19.5841	19.7255	19.6955	19.462	19.7961	19.607
232.6	19.6107	19.6023	19.7114	19.7238	19.4773	19.8138	19.593
232.8	19.692	19.6051	19.7489	19.7048	19.5046	19.8001	19.5889
233	19.7009	19.6087	19.6861	19.7116	19.4443	19.7421	19.4943
233.2	19.6283	19.5333	19.6388	19.6376	19.4902	19.7769	19.5522
233.4	19.6891	19.6526	19.6709	19.7366	19.461	19.7868	19.5325
233.6	19.6703	19.6098	19.6744	19.7287	19.4803	19.8554	19.6111
233.8	19.6611	19.511	19.6558	19.7482	19.4984	19.7897	19.6429
234	19.759	19.5043	19.6391	19.6392	19.5229	19.8074	19.6423
234.2	19.7847	19.5565	19.6508	19.6617	19.5672	19.758	19.5343
234.4	19.7457	19.5431	19.6693	19.6956	19.5655	19.769	19.5135
234.6	19.5923	19.5493	19.7151	19.6078	19.5574	19.7259	19.5099
234.8	19.6187	19.5419	19.7314	19.7375	19.6133	19.7761	19.4871
235	19.5828	19.6141	19.6944	19.6848	19.5253	19.7931	19.5326
235.2	19.643	19.6302	19.6729	19.7405	19.5028	19.7339	19.5191
235.4	19.7453	19.5838	19.6218	19.6549	19.6441	19.7002	19.4551
235.6	19.7205	19.6552	19.6532	19.7335	19.5276	19.8085	19.5914
235.8	19.688	19.6221	19.6254	19.6312	19.5066	19.8	19.5635
236	19.7082	19.5368	19.6577	19.6591	19.5948	19.7229	19.574
236.2	19.6671	19.4956	19.6928	19.6387	19.5529	19.757	19.6742
236.4	19.5679	19.563	19.7333	19.7041	19.5344	19.8843	19.6351
236.6	19.6784	19.5342	19.7084	19.5924	19.4904	19.8015	19.6629
236.8	19.6654	19.5412	19.6516	19.6687	19.5205	19.7873	19.5661
237	19.683	19.5633	19.6699	19.6214	19.5852	19.7577	19.6534
237.2	19.6874	19.5049	19.6976	19.6379	19.5862	19.8012	19.6321
237.4	19.6316	19.4871	19.6876	19.6107	19.518	19.6889	19.5527
237.6	19.6177	19.5664	19.759	19.6802	19.5216	19.8302	19.5447
237.8	19.5867	19.5528	19.6824	19.627	19.5816	19.7609	19.5867
238	19.6501	19.5205	19.7046	19.6345	19.4809	19.8208	19.6007
238.2	19.6221	19.5685	19.6867	19.7342	19.5012	19.801	19.6243
238.4	19.7942	19.5848	19.6865	19.6284	19.5508	19.8912	19.6078
238.6	19.7278	19.6428	19.7599	19.7096	19.5448	19.8236	19.6389
238.8	19.7593	19.5064	19.7996	19.7534	19.5753	19.8329	19.6571
239	19.698	19.5563	19.8117	19.7188	19.5806	19.7908	19.572
239.2	19.6378	19.6725	19.719	19.728	19.5216	19.7625	19.5578
239.4	19.7167	19.6588	19.6914	19.7969	19.5837	19.7908	19.6591
239.6	19.6686	19.5522	19.7968	19.7539	19.5647	19.7702	19.5937
239.8	19.7178	19.5576	19.6947	19.6333	19.5294	19.8078	19.5968
240	19.7256	19.5866	19.6855	19.5923	19.6248	19.8265	19.5601
240.2	19.6793	19.576	19.7801	19.6962	19.5989	19.8211	19.4477
240.4	19.6877	19.5807	19.6359	19.7247	19.4547	19.7946	19.5524
240.6	19.682	19.5228	19.7573	19.6998	19.5843	19.8242	19.5805
240.8	19.7054	19.5713	19.7696	19.6807	19.6181	19.7794	19.5727
241	19.6249	19.5836	19.715	19.6343	19.6401	19.8074	19.5759
241.2	19.6975	19.5264	19.6686	19.6559	19.6632	19.6866	19.5298
241.4	19.6924	19.5566	19.6896	19.623	19.5652	19.7105	19.6231
241.6	19.6829	19.5778	19.7005	19.7586	19.6055	19.7714	19.5848
241.8	19.5928	19.5921	19.726	19.6339	19.6158	19.7892	19.4762
242	19.7224	19.6395	19.6603	19.7177	19.5581	19.8179	19.5605
242.2	19.6524	19.6671	19.6734	19.7438	19.6047	19.6669	19.5766
242.4	19.5874	19.6082	19.753	19.8349	19.6432	19.7716	19.5821
242.6	19.7551	19.6913	19.6895	19.6923	19.557	19.8132	19.5931
242.8	19.7428	19.6894	19.6808	19.6772	19.6378	19.7517	19.6182
243	19.6604	19.6569	19.676	19.7009	19.6623	19.8117	19.5631
243.2	19.6175	19.6285	19.699	19.6553	19.5392	19.7356	19.5209
243.4	19.6936	19.6122	19.753	19.6351	19.559	19.6525	19.5414
243.6	19.6252	19.6576	19.7547	19.649	19.5401	19.7913	19.6381
243.8	19.6836	19.6707	19.7439	19.7277	19.5513	19.8403	19.5439
244	19.7148	19.8348	19.7625	19.7607	19.5572	19.743	19.5144
244.2	19.5428	19.6142	19.6746	19.7895	19.627	19.8086	19.5736
244.4	19.5938	19.6623	19.7022	19.77	19.5489	19.758	19.522
244.6	19.5339	19.6967	19.7278	19.7101	19.4708	19.6701	19.5339
244.8	19.6229	19.6902	19.7392	19.773	19.4833	19.7972	19.6407
245	19.4833	19.6915	19.6474	19.6933	19.4808	19.7734	19.5766
245.2	19.649	19.689	19.7736	19.7559	19.5306	19.7349	19.6142
245.4	19.6619	19.6755	19.7068	19.7336	19.503	19.8052	19.5637
245.6	19.603	19.6643	19.6666	19.6302	19.5546	19.7818	19.6541
245.8	19.6391	19.5965	19.7151	19.6465	19.4753	19.7676	19.6025
246	19.623	19.5785	19.7972	19.7332	19.5232	19.8223	19.6067
246.2	19.6526	19.5978	19.6711	19.6204	19.5819	19.7186	19.4307
246.4	19.6523	19.6015	19.6682	19.6696	19.4804	19.7615	19.5427
246.6	19.6923	19.5855	19.8207	19.5983	19.5021	19.7918	19.5544
246.8	19.6465	19.5424	19.7496	19.6527	19.5303	19.7721	19.5942
247	19.6548	19.5565	19.6188	19.6898	19.5013	19.7212	19.6688
247.2	19.6873	19.5884	19.7143	19.7187	19.4805	19.7769	19.6623
247.4	19.7511	19.5817	19.6569	19.7168	19.4337	19.6992	19.646
247.6	19.7409	19.6563	19.6298	19.779	19.4731	19.7001	19.5828
247.8	19.6621	19.6913	19.741	19.7399	19.4543	19.7633	19.6064
248	19.7509	19.6832	19.7018	19.6388	19.4323	19.7684	19.6763
248.2	19.6872	19.7283	19.7842	19.7512	19.4476	19.7828	19.6185
248.4	19.6577	19.6559	19.7812	19.6902	19.5971	19.7186	19.6545
248.6	19.6657	19.6117	19.7969	19.6804	19.5098	19.7874	19.606
248.8	19.6742	19.6596	19.6964	19.8076	19.4654	19.8201	19.6805
249	19.6527	19.6422	19.7835	19.7534	19.5392	19.6253	19.6255
249.2	19.5701	19.694	19.7328	19.777	19.4994	19.6832	19.605
249.4	19.6104	19.6127	19.7672	19.6436	19.5226	19.6484	19.5911
249.6	19.6197	19.6022	19.7204	19.6852	19.4229	19.7536	19.6581
249.8	19.7226	19.5742	19.78	19.6533	19.5757	19.8172	19.5798
250	19.6518	19.7405	19.6774	19.6239	19.561	19.7488	19.5458
250.2	19.6476	19.6136	19.6806	19.7973	19.4731	19.7187	19.5706
250.4	19.6804	19.5678	19.7125	19.7559	19.5463	19.8119	19.5719
250.6	19.7273	19.6153	19.7217	19.6756	19.5209	19.6625	19.6304
250.8	19.6915	19.6663	19.6828	19.6848	19.5859	19.7241	19.695
251	19.6007	19.6287	19.6398	19.6201	19.5635	19.6062	19.6247
251.2	19.672	19.7482	19.7325	19.6263	19.5464	19.7513	19.6871
251.4	19.6647	19.8441	19.7499	19.6684	19.526	19.7752	19.6601
251.6	19.7579	19.7381	19.7528	19.7273	19.638	19.7072	19.6347
251.8	19.6352	19.7653	19.8115	19.7437	19.5492	19.7874	19.6215
252	19.8216	19.7772	19.7388	19.6904	19.4775	19.7174	19.6812
252.2	19.7619	19.6883	19.7729	19.7132	19.6007	19.6915	19.6199
252.4	19.7201	19.696	19.6966	19.6098	19.5018	19.7143	19.6291
252.6	19.7099	19.6986	19.743	19.5953	19.522	19.6941	19.6784
252.8	19.6447	19.7484	19.6872	19.6491	19.5849	19.6672	19.6493
253	19.648	19.6981	19.7122	19.7257	19.564	19.7127	19.575
253.2	19.7627	19.6879	19.701	19.6605	19.5207	19.6789	19.6295
253.4	19.7632	19.7231	19.6993	19.6636	19.5625	19.6603	19.6115
253.6	19.6748	19.6637	19.7475	19.6632	19.6448	19.6148	19.6022
253.8	19.6568	19.6749	19.7997	19.6099	19.6394	19.6234	19.6321
254	19.6352	19.6597	19.7843	19.6676	19.5329	19.7176	19.5656
254.2	19.7145	19.6702	19.7367	19.6881	19.5944	19.6241	19.7112
254.4	19.6	19.6477	19.8264	19.7491	19.6576	19.7481	19.6441
254.6	19.6297	19.7421	19.8523	19.7076	19.6605	19.6926	19.5588
254.8	19.7033	19.6377	19.7429	19.6783	19.4599	19.7572	19.516
255	19.6844	19.6804	19.8137	19.6414	19.5897	19.7213	19.621
255.2	19.6433	19.6548	19.7429	19.6729	19.5665	19.6473	19.6742
255.4	19.6746	19.7221	19.764	19.6625	19.5525	19.7379	19.6119
255.6	19.5981	19.7038	19.721	19.6067	19.6388	19.7352	19.6186
255.8	19.6413	19.6678	19.8213	19.6449	19.5878	19.7343	19.5884
256	19.6866	19.6373	19.7488	19.6737	19.6497	19.7441	19.6877
256.2	19.689	19.6692	19.7723	19.6402	19.7009	19.7808	19.6245
256.4	19.7358	19.6668	19.7916	19.732	19.5686	19.6947	19.63
256.6	19.6762	19.7042	19.8353	19.6782	19.5778	19.8002	19.6377
256.8	19.6591	19.7463	19.9014	19.615	19.6444	19.743	19.6025
257	19.7897	19.6676	19.8083	19.6683	19.5837	19.7905	19.5884
257.2	19.6498	19.6914	19.7281	19.7071	19.6281	19.757	19.6466
257.4	19.6859	19.8208	19.7178	19.5695	19.5629	19.7431	19.6519
257.6	19.7108	19.7515	19.7917	19.7832	19.563	19.5954	19.604
257.8	19.7003	19.6582	19.7132	19.6247	19.6286	19.7817	19.6635
258	19.6419	19.7166	19.7144	19.6586	19.5674	19.7102	19.5884
258.2	19.7397	19.7513	19.7283	19.7685	19.5506	19.7521	19.6849
258.4	19.7211	19.7823	19.8433	19.7305	19.5119	19.7769	19.6263
258.6	19.6764	19.7699	19.7275	19.7426	19.4971	19.8026	19.7031
258.8	19.6517	19.7235	19.6862	19.7438	19.6069	19.7873	19.6379
259	19.6905	19.6988	19.72	19.6676	19.5316	19.8365	19.5729
259.2	19.6124	19.7148	19.6945	19.5922	19.619	19.7726	19.5706
259.4	19.5716	19.7385	19.7467	19.6435	19.566	19.7897	19.601
259.6	19.6643	19.7125	19.8013	19.6745	19.527	19.7828	19.6294
259.8	19.6515	19.7566	19.758	19.7424	19.5899	19.7073	19.6239
260	19.7039	19.7151	19.8065	19.7316	19.5624	19.7772	19.5488
260.2	19.5928	19.7573	19.7404	19.7124	19.5183	19.8346	19.5906
260.4	19.6538	19.7336	19.6675	19.6667	19.5873	19.8902	19.5812
260.6	19.6862	19.6913	19.6779	19.733	19.5023	19.8157	19.5523
260.8	19.6522	19.7302	19.7267	19.8028	19.5142	19.7681	19.6136
261	19.5901	19.836	19.6555	19.5802	19.6032	19.6971	19.6376
261.2	19.6065	19.7705	19.6967	19.6822	19.6504	19.8037	19.58
261.4	19.6142	19.8141	19.6617	19.6429	19.4692	19.7962	19.6378
261.6	19.6269	19.8404	19.736	19.5861	19.5107	19.747	19.5601
261.8	19.6974	19.9137	19.6873	19.5735	19.5423	19.7921	19.5009
262	19.5794	19.7964	19.7678	19.6222	19.6062	19.7644	19.5312
262.2	19.6445	19.858	19.668	19.6586	19.5386	19.8029	19.5397
262.4	19.6562	19.7731	19.6932	19.6399	19.4912	19.7967	19.526
262.6	19.6149	19.8025	19.7462	19.6315	19.5072	19.8533	19.6085
262.8	19.7115	19.8081	19.8005	19.6955	19.5123	19.7512	19.5733
263	19.7687	19.7363	19.762	19.6037	19.4648	19.8224	19.5344
263.2	19.6398	19.8192	19.7453	19.6961	19.5428	19.779	19.5616
263.4	19.7157	19.8691	19.71	19.6532	19.5904	19.7512	19.5481
263.6	19.6632	19.771	19.7076	19.6989	19.5709	19.8044	19.5232
263.8	19.7531	19.6942	19.6711	19.7283	19.5982	19.8348	19.5376
264	19.7022	19.775	19.7047	19.6807	19.4961	19.7533	19.6052
264.2	19.6722	19.7875	19.735	19.6034	19.5502	19.7865	19.6081
264.4	19.6395	19.7895	19.7351	19.5785	19.4908	19.8393	19.6117
264.6	19.6818	19.7144	19.5854	19.6084	19.5628	19.8721	19.5775
264.8	19.7095	19.6879	19.6921	19.6186	19.4925	19.8043	19.6289
265	19.6756	19.7752	19.7725	19.5782	19.531	19.8099	19.5275
265.2	19.6839	19.7981	19.7461	19.6165	19.5198	19.7621	19.496
265.4	19.6822	19.8243	19.7433	19.6472	19.4494	19.8087	19.5352
265.6	19.7382	19.7625	19.7251	19.6742	19.4991	19.7988	19.5755
265.8	19.7572	19.7341	19.7266	19.537	19.4989	19.8	19.5584
266	19.7348	19.8121	19.7252	19.5707	19.5298	19.817	19.6498
266.2	19.7088	19.7217	19.8343	19.6542	19.5767	19.7972	19.5091
266.4	19.7052	19.8525	19.7864	19.6679	19.5011	19.8326	19.594
266.6	19.6876	19.7064	19.7264	19.6322	19.6134	19.8573	19.5134
266.8	19.6204	19.6848	19.7346	19.6485	19.5182	19.752	19.5571
267	19.7295	19.7409	19.7805	19.6579	19.5494	19.7228	19.4981
267.2	19.7382	19.7639	19.7651	19.6909	19.5139	19.7361	19.4874
267.4	19.7793	19.7085	19.7838	19.7017	19.5235	19.7978	19.5801
267.6	19.6303	19.8124	19.6396	19.6994	19.5355	19.8207	19.5563
267.8	19.7208	19.7323	19.8029	19.6866	19.5525	19.8444	19.4973
268	19.6475	19.7508	19.8256	19.7093	19.4513	19.8268	19.4809
268.2	19.7001	19.6447	19.7729	19.6414	19.5192	19.9919	19.4825
268.4	19.7267	19.7044	19.7686	19.7293	19.5593	19.8959	19.5026
268.6	19.6985	19.6598	19.7413	19.6534	19.5658	19.837	19.5084
268.8	19.6662	19.7477	19.7208	19.6756	19.5727	19.8937	19.5019
269	19.6926	19.762	19.6642	19.7524	19.5234	19.9149	19.5097
269.2	19.673	19.6543	19.6319	19.6814	19.4928	19.9577	19.5692
269.4	19.661	19.6555	19.6026	19.6802	19.6168	19.8496	19.4769
269.6	19.7518	19.6938	19.6256	19.6973	19.6117	19.801	19.4334
269.8	19.6872	19.6515	19.5903	19.6854	19.5749	19.8746	19.4831
270	19.7013	19.6089	19.7001	19.6853	19.6884	19.8852	19.4579
270.2	19.7258	19.6253	19.7329	19.6656	19.5989	19.8134	19.4863
270.4	19.7041	19.6149	19.728	19.7495	19.5176	19.9057	19.5301
270.6	19.7347	19.6175	19.6817	19.7179	19.5761	19.8672	19.5584
270.8	19.6912	19.6605	19.6467	19.7327	19.5185	19.8227	19.5048
271	19.7028	19.6456	19.702	19.7258	19.4983	19.7891	19.4826
271.2	19.7489	19.6824	19.6099	19.637	19.5448	19.8488	19.5113
271.4	19.6621	19.5943	19.7008	19.6832	19.5304	19.7955	19.5488
271.6	19.7394	19.6678	19.7151	19.6304	19.4785	19.7607	19.4526
271.8	19.7529	19.7391	19.6641	19.5904	19.5447	19.7411	19.4865
272	19.7243	19.7699	19.6192	19.6205	19.4953	19.8161	19.4714
272.2	19.6769	19.7232	19.5958	19.6145	19.4933	19.7176	19.5533
272.4	19.6818	19.6711	19.5882	19.6935	19.5519	19.6793	19.4627
272.6	19.7562	19.6298	19.7564	19.6452	19.4039	19.7205	19.4647
272.8	19.6973	19.5667	19.7103	19.6261	19.4426	19.8293	19.4336
273	19.7336	19.515	19.654	19.6258	19.4585	19.8413	19.4215
273.2	19.6835	19.5509	19.5523	19.6522	19.4509	19.9041	19.47
273.4	19.7056	19.6322	19.6187	19.5708	19.6467	19.8095	19.4358
273.6	19.7142	19.5971	19.5553	19.6168	19.6343	19.9561	19.4498
273.8	19.739	19.6634	19.6729	19.6821	19.5495	19.903	19.4833
274	19.7178	19.6694	19.5902	19.6517	19.5811	19.8381	19.4474
274.2	19.6997	19.6854	19.6621	19.7237	19.6253	19.8893	19.4587
274.4	19.7456	19.7309	19.7891	19.6571	19.5488	19.783	19.4448
274.6	19.6434	19.6457	19.7433	19.7151	19.4821	19.7844	19.4435
274.8	19.7377	19.6314	19.677	19.6651	19.6716	19.8508	19.4376
275	19.6284	19.644	19.7765	19.7616	19.6185	19.7557	19.4371
275.2	19.6909	19.6353	19.5723	19.6644	19.5289	19.8466	19.4589
275.4	19.7491	19.61	19.6322	19.7091	19.6295	19.8019	19.5437
275.6	19.7578	19.5769	19.7134	19.7231	19.7509	19.7663	19.5133
275.8	19.6999	19.5876	19.7141	19.7139	19.5953	19.7855	19.4922
276	19.7825	19.5067	19.6439	19.7078	19.5691	19.8024	19.5618
276.2	19.6765	19.4995	19.6372	19.7162	19.6708	19.745	19.508
276.4	19.7573	19.5813	19.6813	19.6978	19.6287	19.7965	19.5865
276.6	19.7415	19.5915	19.6339	19.7045	19.6201	19.7322	19.4482
276.8	19.7043	19.6281	19.7173	19.7979	19.6091	19.7726	19.4935
277	19.6402	19.6078	19.7053	19.7706	19.6137	19.7819	19.593
277.2	19.6324	19.5745	19.6896	19.7561	19.6963	19.7291	19.4706
277.4	19.569	19.5837	19.6745	19.7501	19.6757	19.7422	19.4413
277.6	19.6459	19.6356	19.745	19.8308	19.5647	19.7906	19.4015
277.8	19.6852	19.6058	19.6695	19.7889	19.6402	19.7905	19.5154
278	19.5362	19.6433	19.6327	19.7655	19.6607	19.7581	19.4713
278.2	19.592	19.6591	19.672	19.7982	19.7627	19.8123	19.5754
278.4	19.6057	19.6533	19.7325	19.7418	19.7991	19.8464	19.5811
278.6	19.6493	19.7236	19.727	19.7618	19.7562	19.8559	19.5837
278.8	19.6526	19.6848	19.7206	19.6788	19.715	19.7067	19.5708
279	19.6359	19.6043	19.6921	19.8512	19.7413	19.7829	19.5074
279.2	19.5943	19.5923	19.7999	19.7243	19.6501	19.7327	19.6237
279.4	19.5997	19.6039	19.8011	19.7447	19.8285	19.8452	19.5461
279.6	19.5854	19.5875	19.6081	19.815	19.788	19.768	19.5831
279.8	19.6409	19.5623	19.6912	19.7484	19.6943	19.6787	19.6124
280	19.6122	19.6418	19.617	19.7023	19.5892	19.8186	19.6548
280.2	19.6148	19.7168	19.7379	19.6652	19.572	19.7659	19.5635
280.4	19.642	19.6484	19.6594	19.7017	19.6764	19.7827	19.6509
280.6	19.6239	19.6734	19.6964	19.7932	19.7034	19.735	19.6656
280.8	19.591	19.7188	19.6507	19.7531	19.6419	19.8355	19.5076
281	19.6788	19.7655	19.7012	19.7602	19.6113	19.7696	19.5158
281.2	19.665	19.8605	19.7434	19.7976	19.6108	19.8043	19.5615
281.4	19.6497	19.7144	19.7461	19.7691	19.7506	19.7259	19.5262
281.6	19.6298	19.6781	19.6852	19.7049	19.6947	19.7768	19.5184
281.8	19.6832	19.711	19.7303	19.7329	19.7049	19.852	19.4527
282	19.6149	19.7851	19.5977	19.6446	19.5576	19.7347	19.5565
282.2	19.5793	19.7084	19.6545	19.7269	19.5289	19.8153	19.5581
282.4	19.6853	19.7444	19.6534	19.7649	19.6629	19.782	19.4028
282.6	19.6539	19.6667	19.5936	19.7893	19.6123	19.8617	19.4924
282.8	19.6153	19.6824	19.6053	19.6843	19.6198	19.8965	19.4544
283	19.6849	19.7105	19.5946	19.72	19.6575	19.8828	19.4326
283.2	19.6978	19.7573	19.6516	19.7335	19.5914	19.7841	19.4861
283.4	19.7069	19.6765	19.6026	19.6828	19.5828	19.8467	19.4364
283.6	19.6323	19.6922	19.6652	19.6746	19.622	19.7664	19.4113
283.8	19.6213	19.7656	19.7092	19.6391	19.573	19.7366	19.3728
284	19.6113	19.6672	19.6883	19.6531	19.6438	19.6839	19.3788
284.2	19.6751	19.6405	19.7883	19.7102	19.6324	19.7929	19.4347
284.4	19.61	19.7393	19.6848	19.7321	19.6448	19.8668	19.4654
284.6	19.6283	19.73	19.6548	19.6215	19.6148	19.8126	19.4626
284.8	19.6238	19.765	19.8002	19.6487	19.6689	19.8752	19.4353
285	19.6393	19.6704	19.7148	19.7284	19.6672	19.7616	19.4571
285.2	19.6907	19.6479	19.72	19.654	19.7042	19.7076	19.4739
285.4	19.6222	19.6652	19.7038	19.6549	19.6983	19.7573	19.595
285.6	19.6112	19.6462	19.7172	19.6532	19.7413	19.7885	19.5144
285.8	19.6423	19.6291	19.8568	19.6211	19.7894	19.7505	19.554
286	19.5769	19.7207	19.6551	19.6367	19.6858	19.8949	19.6148
286.2	19.6772	19.7402	19.6831	19.6295	19.7282	19.6959	19.4832
286.4	19.5915	19.7118	19.7666	19.7454	19.6507	19.6621	19.5273
286.6	19.6976	19.6174	19.7174	19.6663	19.5767	19.7073	19.5064
286.8	19.7026	19.6459	19.7418	19.653	19.6454	19.7827	19.5336
287	19.6198	19.636	19.764	19.6455	19.4992	19.6785	19.5789
287.2	19.5729	19.6374	19.7984	19.6777	19.6315	19.6323	19.5797
287.4	19.5984	19.5768	19.7717	19.7128	19.584	19.6925	19.5647
287.6	19.6196	19.5995	19.7009	19.6015	19.5605	19.6771	19.5305
287.8	19.662	19.6223	19.7901	19.6093	19.5758	19.7594	19.6052
288	19.6031	19.7592	19.8795	19.6508	19.5463	19.6341	19.6092
288.2	19.6493	19.6733	19.7162	19.671	19.5237	19.6182	19.5305
288.4	19.5796	19.5578	19.7233	19.7455	19.4991	19.7537	19.5884
288.6	19.6093	19.6227	19.7669	19.7421	19.5399	19.7239	19.618
288.8	19.5355	19.6788	19.8466	19.7331	19.5345	19.7579	19.5745
289	19.6416	19.6655	19.8037	19.6956	19.5644	19.6738	19.5795
289.2	19.576	19.6501	19.8204	19.7303	19.6078	19.7055	19.5976
289.4	19.5923	19.5386	19.7347	19.7063	19.657	19.675	19.5925
289.6	19.6309	19.569	19.7307	19.7127	19.4982	19.7534	19.5551
289.8	19.6896	19.6121	19.8308	19.794	19.5565	19.6696	19.4919
290	19.5904	19.5509	19.8851	19.7419	19.5782	19.7347	19.5973
290.2	19.6469	19.6682	19.9187	19.862	19.57	19.8053	19.5763
290.4	19.6853	19.6033	19.8668	19.8483	19.5357	19.8259	19.5167
290.6	19.6125	19.718	19.9033	19.7516	19.5388	19.7337	19.6021
290.8	19.6078	19.5796	19.7124	19.7899	19.5545	19.7358	19.5872
291	19.6426	19.5979	19.8008	19.7977	19.4597	19.7533	19.5777
291.2	19.653	19.6122	19.8324	19.8033	19.5458	19.7249	19.5886
291.4	19.6033	19.6632	19.8516	19.7469	19.5393	19.7546	19.6423
291.6	19.608	19.5939	19.8246	19.7845	19.4392	19.6562	19.5903
291.8	19.5762	19.5943	19.7741	19.7268	19.5213	19.6971	19.6043
292	19.6339	19.6355	19.7756	19.8613	19.4609	19.7213	19.5477
292.2	19.6413	19.5299	19.6941	19.8088	19.5116	19.7904	19.6009
292.4	19.5404	19.5624	19.7309	19.8042	19.5604	19.7645	19.5355
292.6	19.6133	19.5907	19.7889	19.7954	19.6057	19.7499	19.5615
292.8	19.6618	19.5726	19.7392	19.7926	19.5719	19.7626	19.572
293	19.635	19.4883	19.8276	19.7355	19.553	19.8113	19.515
293.2	19.5964	19.4734	19.7997	19.6685	19.5283	19.6864	19.6164
293.4	19.6551	19.611	19.7239	19.7939	19.5054	19.7258	19.5274
293.6	19.6348	19.4421	19.8205	19.7133	19.4979	19.7459	19.5921
293.8	19.6774	19.5595	19.7322	19.7463	19.4885	19.7413	19.6161
294	19.7278	19.4297	19.7342	19.5951	19.4168	19.6375	19.6353
294.2	19.7026	19.5004	19.7671	19.6292	19.5101	19.8271	19.6557
294.4	19.786	19.494	19.7547	19.679	19.5366	19.7727	19.6822
294.6	19.6611	19.4577	19.7826	19.6792	19.6237	19.7854	19.5896
294.8	19.6784	19.5366	19.7589	19.5752	19.5659	19.7091	19.5961
295	19.7231	19.5622	19.6905	19.6535	19.5702	19.8193	19.5872
295.2	19.7152	19.5772	19.7605	19.6899	19.5356	19.8053	19.724
295.4	19.669	19.5507	19.7119	19.7414	19.6146	19.8254	19.599
295.6	19.6927	19.5778	19.7889	19.7335	19.5787	19.7943	19.6136
295.8	19.7505	19.5645	19.7814	19.6425	19.6235	19.7481	19.6399
296	19.649	19.5573	19.6861	19.6342	19.5868	19.7332	19.6295
296.2	19.6652	19.6379	19.6324	19.6198	19.6125	19.6716	19.6508
296.4	19.5912	19.5241	19.6968	19.683	19.5789	19.7126	19.5695
296.6	19.7186	19.5951	19.7164	19.6461	19.5601	19.7136	19.5653
296.8	19.6956	19.6383	19.7583	19.6349	19.5788	19.7585	19.5292
297	19.6762	19.5573	19.7042	19.6709	19.6321	19.747	19.5821
297.2	19.6844	19.6361	19.6648	19.7146	19.6009	19.7677	19.5737
297.4	19.6676	19.5549	19.7691	19.7477	19.5187	19.7397	19.527
297.6	19.6633	19.5902	19.6581	19.7821	19.524	19.7537	19.5877
297.8	19.8027	19.5776	19.7216	19.7837	19.5903	19.6786	19.5467
298	19.6953	19.6014	19.7637	19.6831	19.5521	19.7821	19.5755
298.2	19.7085	19.6393	19.7984	19.6983	19.5663	19.6946	19.6332
298.4	19.7202	19.5298	19.6836	19.6957	19.4606	19.8078	19.5607
298.6	19.7966	19.6631	19.7149	19.6657	19.5362	19.6353	19.4398
298.8	19.6423	19.5905	19.7273	19.682	19.4516	19.6061	19.612
299	19.6426	19.6131	19.6463	19.6333	19.5061	19.6193	19.5388
299.2	19.7434	19.5372	19.7402	19.7154	19.4902	19.7431	19.527
299.4	19.691	19.4562	19.7606	19.6864	19.4982	19.7455	19.5475
299.6	19.6103	19.5521	19.7402	19.753	19.519	19.6772	19.571
299.8	19.6937	19.5507	19.7563	19.6817	19.5563	19.6824	19.6521
300	19.6377	19.5682	19.7722	19.7229	19.5014	19.6595	19.6136
	Apo	Sildenafil	Deprotonated Sildenafil	Linagliptin	Istradefylline	Petoxifylline	Caffeine
mean	19.6549	19.6552	19.6565	19.6105	19.5968	19.7426	19.5501
SD	0.0785001	0.0770895	0.0832264	0.101008	0.0724399	0.076067	0.0720049

## Sheet: RMSF figures
Residue	Apo	Sildenafil	Deprotonated Sildenafil	Linagliptin	Istradefylline	Petoxifylline	Caffeine
535	3.0402	2.4819	3.2516	6.3229	3.8222	5.2319	2.8752
536	2.5151	2.1151	2.3668	5.0193	2.5936	3.5462	2.5311
537	2.4052	2.2276	2.1428	2.7136	2.3768	1.9025	2.5035
538	1.8405	1.6936	1.7069	2.1989	1.7777	1.6056	1.9481
539	1.0856	1.0289	1.1205	1.1834	1.032	1.1615	1.0384
540	0.8123	0.8438	0.8339	0.8519	0.744	0.8281	0.7504
541	1.0078	1.1329	1.0192	1.0916	0.9901	1.0723	1.0132
542	1.01	0.9978	1.0358	1.0236	1.004	1.1284	0.9773
543	0.8867	0.8186	0.8872	0.9001	0.7911	0.8592	0.7753
544	1.0028	0.9967	1.013	1.0347	0.8999	0.922	0.9113
545	1.0769	1.0719	1.0855	1.153	0.9966	1.1087	1.0196
546	1.0429	1.0169	1.0201	1.0738	0.9031	1.0578	0.961
547	1.1488	1.0937	1.084	1.0478	0.9085	1.1756	1.082
548	1.0743	0.9566	0.7925	0.8482	0.7548	0.8887	0.9113
549	0.9601	0.9031	0.7848	0.8313	0.7418	0.8046	0.8699
550	0.9284	0.8824	0.7473	0.8154	0.7257	0.7777	0.8406
551	0.9704	0.905	0.7385	0.874	0.7502	0.7667	0.7916
552	1.44	1.2195	0.9622	1.1161	0.9829	1.0173	1.0956
553	1.5034	1.1911	0.9701	1.1097	1.0166	1.0631	1.1561
554	1.3503	1.142	0.9071	1.1051	1.0012	0.9812	1.0227
555	1.1593	0.9967	0.8617	0.9823	0.8709	0.9054	0.8692
556	0.7688	0.7301	0.6996	0.7668	0.7523	0.6803	0.637
557	0.8542	0.8403	0.8413	0.9576	0.9304	0.7857	0.7372
558	0.6897	0.6684	0.7071	0.8007	0.6883	0.7256	0.5966
559	0.7661	0.7249	0.7754	0.8513	0.7123	0.7861	0.6688
560	0.8192	0.723	0.7851	1.0216	0.7	0.9772	0.6986
561	0.7795	0.7241	0.7013	0.8397	0.6338	0.8084	0.655
562	0.7999	0.7451	0.6856	0.8373	0.623	0.7931	0.6498
563	0.7615	0.6991	0.6689	0.8213	0.6045	0.7387	0.6026
564	0.9972	0.9807	0.9312	1.2031	0.8185	1.0273	0.8294
565	1.1441	1.1451	1.1362	1.3145	1.0444	1.2033	1.0311
566	0.8221	0.7808	0.7849	0.9426	0.7025	0.8406	0.7067
567	0.7592	0.7285	0.732	0.8427	0.6936	0.8001	0.6876
568	0.7823	0.7957	0.7768	0.8448	0.7994	0.8795	0.7631
569	0.7014	0.7091	0.714	0.7486	0.7252	0.8305	0.6876
570	0.6076	0.6005	0.6005	0.6393	0.5831	0.6974	0.5474
571	0.5326	0.5133	0.493	0.5422	0.4798	0.5649	0.4433
572	0.5124	0.5245	0.5177	0.5368	0.5299	0.5531	0.4937
573	0.526	0.5406	0.5434	0.5322	0.5679	0.5726	0.5243
574	0.4794	0.4795	0.465	0.4712	0.4894	0.4946	0.4442
575	0.4289	0.4292	0.4158	0.4372	0.4193	0.4423	0.3984
576	0.4358	0.4474	0.4263	0.4491	0.4203	0.4621	0.4221
577	0.4679	0.4752	0.4479	0.4593	0.4282	0.4998	0.4543
578	0.4879	0.4945	0.4817	0.4894	0.4611	0.5287	0.4773
579	0.5082	0.5199	0.518	0.5239	0.4908	0.5576	0.5067
580	0.549	0.5457	0.5426	0.5368	0.4911	0.6006	0.5253
581	0.651	0.635	0.6202	0.6204	0.5643	0.7062	0.6221
582	0.6522	0.6382	0.6318	0.6333	0.5717	0.7119	0.6335
583	0.7165	0.6928	0.7078	0.6999	0.6354	0.783	0.6965
584	0.6152	0.6175	0.6368	0.6091	0.5665	0.6954	0.6078
585	0.6919	0.7047	0.7533	0.6958	0.6623	0.74	0.6932
586	0.8774	0.8848	0.9407	0.8544	0.8342	0.9769	0.8728
587	0.8413	0.8672	0.8753	0.8074	0.7592	1.0464	0.8102
588	0.769	0.8144	0.941	0.7529	0.7501	0.9167	0.7324
589	0.8473	0.8924	1.038	0.8766	0.8498	0.9113	0.8226
590	0.7636	0.7958	0.878	0.8104	0.7521	0.8044	0.7753
591	0.6198	0.6533	0.6766	0.6695	0.5967	0.657	0.6334
592	0.5769	0.6092	0.6079	0.6337	0.5459	0.5968	0.583
593	0.5636	0.5816	0.5844	0.6158	0.5173	0.5601	0.5395
594	0.4912	0.5218	0.5288	0.5465	0.4595	0.5166	0.478
595	0.4448	0.4695	0.4699	0.5046	0.4244	0.4692	0.4435
596	0.4811	0.5063	0.4946	0.538	0.4476	0.4854	0.4572
597	0.4812	0.5119	0.4944	0.5378	0.4424	0.489	0.4408
598	0.4327	0.4598	0.4424	0.4793	0.4053	0.4542	0.4033
599	0.4622	0.4659	0.456	0.5023	0.4186	0.4816	0.4235
600	0.5265	0.5142	0.5031	0.5756	0.4626	0.5305	0.4485
601	0.5383	0.5232	0.519	0.6182	0.4827	0.5501	0.4829
602	0.5113	0.4944	0.4845	0.5618	0.4618	0.5525	0.4582
603	0.5888	0.5559	0.5493	0.6073	0.5194	0.6193	0.5114
604	0.6611	0.6179	0.6098	0.7038	0.5788	0.6666	0.5756
605	0.6271	0.5784	0.5534	0.6725	0.5667	0.6612	0.5433
606	0.5867	0.5761	0.5332	0.6245	0.5305	0.7056	0.5223
607	0.6245	0.6145	0.6003	0.693	0.5765	0.9103	0.5709
608	0.8671	0.8456	0.8612	0.9135	0.7588	1.2654	0.8797
609	1.014	1.0164	1.0515	1.0056	0.9297	1.332	1.0955
610	0.7975	0.7265	0.7546	0.7444	0.5763	0.8543	0.7639
611	0.7802	0.6677	0.6801	0.7361	0.5408	0.6862	0.731
612	0.7052	0.5738	0.6221	0.5895	0.4505	0.6004	0.5983
613	0.5973	0.5709	0.5779	0.5945	0.4488	0.6393	0.4946
614	0.5716	0.5926	0.6156	0.6245	0.4453	0.6095	0.4975
615	0.5257	0.6004	0.5594	0.5253	0.4266	0.5005	0.4267
616	0.5118	0.523	0.4907	0.4999	0.422	0.4846	0.4924
617	0.6263	0.6288	0.5959	0.5108	0.4501	0.4411	0.6574
618	0.5828	0.5778	0.5219	0.4532	0.4196	0.4321	0.5015
619	0.4848	0.4826	0.4382	0.4251	0.3737	0.4452	0.3808
620	0.4539	0.4955	0.4581	0.4513	0.3873	0.4362	0.3898
621	0.4517	0.4786	0.4374	0.4272	0.3863	0.4211	0.3871
622	0.417	0.4471	0.4189	0.4087	0.3725	0.4248	0.3711
623	0.4083	0.4422	0.4353	0.4179	0.3794	0.4246	0.378
624	0.4282	0.4634	0.4699	0.4392	0.4039	0.4517	0.406
625	0.4362	0.4581	0.4696	0.4482	0.4012	0.4813	0.4174
626	0.4542	0.4543	0.4759	0.4692	0.423	0.4873	0.4481
627	0.5013	0.4921	0.5328	0.5118	0.4658	0.5379	0.4822
628	0.5343	0.521	0.5855	0.5478	0.4768	0.6363	0.5081
629	0.6161	0.6098	0.6415	0.6055	0.5475	0.9444	0.6194
630	0.7985	0.755	0.7496	0.7218	0.6954	1.5005	0.7502
631	0.976	0.8102	0.8016	0.7587	0.7137	2.3052	0.7455
632	0.9796	0.7329	0.7652	0.7041	0.6159	2.328	0.6419
633	0.9122	0.7661	0.8113	0.7737	0.6838	2.269	0.7379
634	0.8923	0.7439	0.8079	0.7347	0.6677	1.3961	0.7312
635	0.9451	0.7963	0.8443	0.8008	0.7362	1.2259	0.8136
636	1.0255	0.9044	0.963	0.9722	0.8221	1.3525	0.9515
637	1.0472	0.8935	0.8894	0.9917	0.8073	1.2389	0.9878
638	0.879	0.863	0.8379	0.8611	0.7168	1.0091	0.8255
639	0.8367	0.863	0.7528	0.8113	0.6557	0.9057	0.7884
640	0.7861	0.8234	0.7226	0.7676	0.6484	0.8479	0.7587
641	0.7212	0.7369	0.6749	0.6594	0.5738	0.814	0.6951
642	0.6155	0.6187	0.5809	0.5501	0.4894	0.7006	0.5758
643	0.5375	0.5478	0.5255	0.5187	0.4869	0.6089	0.5093
644	0.4976	0.5081	0.4949	0.4899	0.4565	0.6238	0.4767
645	0.495	0.4906	0.4846	0.4621	0.4285	0.6295	0.467
646	0.4702	0.4718	0.453	0.4318	0.4091	0.5473	0.4523
647	0.4141	0.4341	0.4031	0.3995	0.3857	0.486	0.4011
648	0.41	0.4192	0.3958	0.4122	0.3758	0.5313	0.3833
649	0.443	0.433	0.3973	0.4243	0.3852	0.5271	0.3804
650	0.4321	0.4302	0.39	0.4023	0.3745	0.457	0.3861
651	0.4531	0.4713	0.4225	0.4738	0.4169	0.4837	0.4303
652	0.4965	0.488	0.4111	0.4587	0.426	0.5543	0.4266
653	0.5545	0.5408	0.4447	0.5142	0.4977	0.5251	0.4507
654	0.6283	0.5571	0.4362	0.5352	0.4825	0.5557	0.4307
655	0.6125	0.5574	0.479	0.5502	0.5188	0.7665	0.4503
656	0.6437	0.5981	0.5644	0.7128	0.5678	1.0653	0.5118
657	0.7566	0.7123	0.6642	0.8148	0.5564	1.2358	0.5274
658	1.1829	1.206	1.0013	1.2715	0.6549	1.8211	0.6752
659	1.358	1.4834	0.9583	1.3249	0.6477	1.7758	0.7021
660	1.1589	1.4768	0.9097	1.0802	0.7586	2.2455	0.8528
661	1.2677	1.3246	1.1918	1.0851	0.876	1.961	1.0216
662	1.6969	1.3295	1.5695	1.1234	1.0084	1.5504	1.5746
663	2.2597	1.5105	2.9008	1.7956	1.232	1.3828	1.6017
664	2.3127	1.3395	1.9211	1.3786	1.0355	1.3961	1.6085
665	2.8923	1.4999	2.2996	1.2748	1.0197	1.4993	1.5807
666	2.8094	1.987	2.7969	1.5686	1.1084	2.3454	1.5495
667	2.8411	2.351	3.1927	1.7262	1.1673	2.5683	1.4847
668	3.1916	3.1643	4.6626	1.5271	1.4782	3.0588	1.3442
669	3.4301	3.4191	5.2199	1.8345	1.5963	3.5727	1.5133
670	3.6065	3.625	4.8405	1.9916	1.8753	3.5602	1.6556
671	5.2209	4.7122	5.9407	2.7663	2.5865	4.4558	2.0706
672	5.1497	4.8455	5.6381	2.6451	2.865	4.0218	2.0336
673	3.9982	3.8689	4.5591	2.2044	2.4491	3.1321	1.8831
674	4.8339	4.1735	4.7684	2.2169	2.6327	3.1865	2.7363
675	5.54	4.6269	4.9762	2.5814	3.0016	3.0249	3.2842
676	4.1417	3.6171	3.9495	2.5844	2.2595	2.4403	2.9084
677	3.04	2.6431	2.8435	2.4906	1.3168	2.0076	3.9621
678	2.0347	1.5672	1.8596	1.8625	0.839	1.4839	2.4416
679	1.2473	1.0271	1.0497	1.1959	0.8155	1.2148	1.9646
680	1.4399	1.1543	0.9448	0.8711	1.1661	1.1751	1.6103
681	1.2584	1.0457	0.8393	0.7053	1.0966	1.1512	1.1632
682	0.863	0.7353	0.6093	0.5781	0.5651	0.9342	0.7896
683	0.8042	0.7686	0.6206	0.6439	0.6549	0.9203	0.7323
684	0.7398	0.7582	0.6185	0.6424	0.5332	0.8348	0.6022
685	0.6219	0.6161	0.5304	0.601	0.4589	0.6993	0.5291
686	0.6156	0.6211	0.5474	0.618	0.4789	0.6937	0.5717
687	0.6645	0.6562	0.6184	0.6257	0.5171	0.74	0.6114
688	0.6054	0.6001	0.5676	0.6235	0.4916	0.6985	0.5493
689	0.5437	0.583	0.5341	0.6163	0.4863	0.6415	0.5287
690	0.6412	0.669	0.6315	0.6867	0.57	0.7162	0.595
691	0.6836	0.6933	0.6725	0.7297	0.6106	0.7442	0.627
692	0.6171	0.6407	0.6175	0.6833	0.5667	0.7042	0.5854
693	0.7306	0.7812	0.7321	0.7818	0.6954	0.8	0.6904
694	0.8672	0.9095	0.8526	0.8665	0.8117	0.9246	0.8042
695	0.7662	0.7997	0.7837	0.7887	0.7073	0.8207	0.71
696	0.7727	0.8222	0.8138	0.8226	0.7067	0.8482	0.7283
697	0.6383	0.7059	0.6939	0.6829	0.5791	0.6775	0.5991
698	0.5494	0.6322	0.5949	0.5885	0.5129	0.5907	0.5412
699	0.626	0.7179	0.6756	0.657	0.5975	0.6745	0.6343
700	0.6101	0.6801	0.6522	0.6324	0.5762	0.6984	0.6074
701	0.66	0.6797	0.7225	0.675	0.6132	0.8258	0.6482
702	0.9579	0.9838	1.1085	0.9714	0.8947	1.1211	0.9188
703	1.0223	1.0278	1.1472	1.0365	0.9497	1.2835	0.9827
704	0.8493	0.8326	0.944	0.8319	0.7769	1.2818	0.809
705	0.9256	0.896	0.9954	0.8801	0.8287	1.5312	0.8601
706	1.0234	0.9927	1.0847	0.984	0.9372	1.6922	0.9505
707	1.0357	0.9976	1.0832	0.9773	0.9394	1.7646	0.962
708	0.8443	0.8028	0.8827	0.7759	0.7484	1.4459	0.7778
709	0.7436	0.7092	0.7765	0.6867	0.6562	1.1984	0.6864
710	0.832	0.8011	0.8536	0.7703	0.7389	1.3723	0.7655
711	0.7883	0.7595	0.8078	0.7308	0.6948	1.3927	0.7169
712	0.6365	0.6193	0.6485	0.5774	0.5572	1.113	0.5837
713	0.6435	0.6235	0.6436	0.5943	0.5506	0.9948	0.5918
714	0.6886	0.6591	0.6601	0.6419	0.5755	1.1107	0.6184
715	0.6077	0.5883	0.5711	0.5554	0.4964	1.0966	0.5418
716	0.5624	0.5442	0.5293	0.4929	0.4565	0.9298	0.5112
717	0.6438	0.6116	0.6004	0.6241	0.5357	0.9742	0.5984
718	0.6705	0.6294	0.5993	0.7109	0.5551	1.1179	0.6479
719	0.5847	0.5924	0.5519	0.6459	0.5153	1.0699	0.5408
720	0.6228	0.6049	0.5704	0.5179	0.5569	0.9506	0.603
721	0.7737	0.7828	0.6762	0.8043	0.6901	1.1405	0.8357
722	0.9181	1.0012	0.7491	0.9563	0.7101	1.3331	0.6427
723	0.8062	0.8851	0.701	0.6764	0.9509	1.298	0.5773
724	0.7964	0.8271	0.8068	0.7626	0.5151	1.0569	0.5221
725	0.8058	0.7049	0.8161	0.7861	0.6314	0.916	0.58
726	0.873	0.721	0.9469	0.8022	0.6481	0.9627	0.6627
727	0.8152	0.6786	0.9245	0.8113	0.6121	0.8324	0.6473
728	0.7357	0.6243	0.8512	0.8424	0.5961	0.6561	0.5961
729	0.8735	0.6881	0.9602	0.9023	0.7173	0.7528	0.6542
730	0.9771	0.7861	1.1091	0.9437	0.8226	0.8428	0.781
731	0.8411	0.6574	0.9684	0.863	0.7185	0.6769	0.6802
732	0.7989	0.6961	0.9437	0.9761	0.699	0.6669	0.6376
733	0.9502	0.8217	0.9925	1.0751	0.8066	0.8532	0.7338
734	0.9833	0.834	0.9329	1.0758	0.8248	0.8752	0.7801
735	0.8594	0.7785	0.9325	0.869	0.7136	0.8277	0.6626
736	0.9501	0.898	1.1599	0.8362	0.7921	0.9874	0.7261
737	1.0805	1.0119	1.2079	0.9691	0.8906	1.0595	0.8371
738	1.0868	1.027	1.2355	1.0045	0.9124	1.068	0.8719
739	1.1681	1.183	1.453	1.044	1.0177	1.1683	0.9515
740	1.3727	1.4105	1.7662	1.2668	1.205	1.3609	1.1471
741	1.4737	1.4704	1.8548	1.3812	1.2759	1.4522	1.288
742	1.4927	1.5002	1.8788	1.399	1.3088	1.5018	1.3106
743	1.3564	1.2939	1.5913	1.3052	1.1409	1.3824	1.1578
744	1.1929	1.1711	1.2549	1.1462	0.9326	1.2476	1.0411
745	1.1499	1.2106	1.1458	1.1727	0.8625	1.221	1.1348
746	1.289	1.3857	1.2386	1.2675	0.9091	1.3401	1.3402
747	1.3974	1.5048	1.5627	1.4845	1.0723	1.4375	1.4865
748	1.1701	1.2816	1.33	1.2548	0.9523	1.1887	1.2155
749	1.1432	1.2432	1.1993	1.1983	0.9215	1.1528	1.1479
750	1.0819	1.0968	1.0117	1.0933	0.9158	1.0278	1.0228
751	0.9015	0.9359	0.9049	0.8923	0.741	0.8698	0.8224
752	0.8681	0.9693	1.0036	0.9156	0.6567	0.8948	0.8198
753	0.8706	0.9514	0.9845	0.9286	0.7404	0.9151	0.8207
754	0.7712	0.8182	0.8415	0.7621	0.7196	0.8061	0.6817
755	0.7134	0.8135	0.8259	0.7267	0.587	0.7904	0.662
756	0.7281	0.8438	1.0574	0.8455	0.5633	0.8463	0.6764
757	0.7455	0.7696	1.0914	0.8191	0.5875	0.8064	0.5651
758	0.566	0.5604	0.6969	0.6207	0.4835	0.5601	0.4731
759	0.5176	0.547	0.5221	0.5523	0.4467	0.5464	0.469
760	0.5192	0.5236	0.5397	0.5352	0.4798	0.5839	0.4457
761	0.5127	0.5078	0.5771	0.5975	0.4782	0.5562	0.4249
762	0.4694	0.4882	0.5343	0.4983	0.4464	0.5154	0.4258
763	0.4544	0.446	0.4818	0.4546	0.4613	0.4846	0.4194
764	0.58	0.5136	0.5284	0.5499	0.5454	0.4836	0.4942
765	0.5106	0.4814	0.4989	0.5366	0.4688	0.49	0.4845
766	0.5132	0.4837	0.5034	0.5738	0.5183	0.5021	0.5067
767	0.6063	0.506	0.5335	0.6044	0.5266	0.5136	0.5656
768	0.6475	0.5312	0.5609	0.5716	0.5268	0.5291	0.5758
769	0.6263	0.581	0.6059	0.6222	0.5648	0.5781	0.5838
770	0.6181	0.5651	0.5615	0.5942	0.5308	0.5829	0.5678
771	0.6384	0.6113	0.5724	0.6186	0.5477	0.6226	0.5506
772	0.7427	0.6358	0.6332	0.6136	0.567	0.6988	0.6201
773	0.9663	0.7557	0.7595	0.7288	0.6992	0.8569	0.7959
774	0.7787	0.6417	0.6048	0.6608	0.6278	0.6775	0.6706
775	0.7406	0.5575	0.5954	0.6103	0.5591	0.6358	0.6924
776	0.8179	0.6363	0.7097	0.6911	0.623	0.7489	0.7508
777	0.7904	0.7113	0.6651	0.7754	0.6752	0.7389	0.6962
778	0.6651	0.6033	0.5639	0.6504	0.5517	0.5891	0.606
779	0.7183	0.6067	0.6125	0.671	0.5599	0.6144	0.6611
780	0.7457	0.6364	0.6205	0.7563	0.5757	0.6036	0.6231
781	0.6825	0.5497	0.5476	0.6773	0.4918	0.5339	0.539
782	0.6956	0.5343	0.5444	0.6894	0.4938	0.526	0.5283
783	0.722	0.5975	0.6013	0.8211	0.5302	0.5347	0.5444
784	0.7562	0.6208	0.5912	0.9318	0.5116	0.5559	0.5263
785	0.8078	0.6442	0.579	0.9932	0.4976	0.5826	0.4918
786	0.7265	0.6606	0.6747	1.0739	0.5558	0.5908	0.4974
787	0.7253	0.7277	0.7653	1.2114	0.6061	0.6433	0.5469
788	0.9138	0.8293	0.8368	1.3936	0.6522	0.7701	0.6229
789	1.0352	0.9242	0.9481	1.4963	0.7274	0.8141	0.6582
790	0.9975	1.0266	1.0439	1.5856	0.8063	0.8283	0.7066
791	1.1666	1.1971	1.1958	1.8442	0.955	1.0515	0.9142
792	1.4348	1.3939	1.3551	2.0497	1.1	1.1872	1.0903
793	1.5416	1.5566	1.4554	2.08	1.2704	1.1792	1.2355
794	1.6111	1.7081	1.6561	2.1818	1.6017	1.2941	1.449
795	1.9779	1.9977	1.9923	2.5483	1.9827	1.6246	1.8089
796	2.578	2.3051	2.3654	2.8312	2.3929	1.7457	2.1627
797	2.6436	2.3598	2.3888	2.7861	2.5584	1.7477	2.1848
798	2.4633	2.2476	2.275	2.6509	2.5204	1.7973	2.063
799	2.0626	1.9132	1.9799	2.312	2.0158	1.4107	1.7233
800	1.7646	1.6352	1.6271	2.0419	1.7023	1.1848	1.4309
801	1.4066	1.3341	1.2967	1.767	1.2216	0.9913	1.0688
802	1.3253	1.1882	1.1592	1.5888	1.0713	0.9444	0.9259
803	1.2723	1.09	1.0775	1.314	0.9456	1.0563	0.8563
804	1.1419	0.9355	1.2117	1.2118	0.8317	1.0032	0.7913
805	0.9322	0.857	1.0369	1.2788	0.7901	0.8299	0.682
806	0.9565	0.9188	1.0752	1.2083	0.8547	0.8683	0.7753
807	1.1541	1.0195	1.1566	1.2378	0.9776	1.0141	0.8731
808	1.4778	1.2301	1.2444	1.3039	1.1649	1.209	1.0452
809	1.296	1.0582	1.0468	1.0546	0.955	1.107	0.923
810	1.2558	0.9977	0.9913	0.9807	0.9369	1.0354	0.9449
811	1.3063	1.0532	1.0267	0.9954	0.9943	1.0923	1.0103
812	1.2696	0.9279	0.9783	0.9625	0.8226	0.9972	0.8648
813	1.1463	0.8092	0.917	0.8887	0.6754	0.8705	0.7702
814	0.9213	0.7241	0.7617	0.7779	0.6408	0.7373	0.6639
815	1.1211	0.7522	0.8351	0.8877	0.7304	0.8696	0.7293
816	1.1404	0.7074	0.8547	0.8883	0.6901	0.8403	0.7298
817	0.8623	0.587	0.7848	0.7288	0.607	0.6772	0.6073
818	0.8377	0.6226	0.7205	0.733	0.6313	0.6823	0.5797
819	0.9598	0.6928	0.7468	0.8371	0.6743	0.7759	0.6638
820	0.8368	0.5909	0.6748	0.7277	0.5999	0.6806	0.5898
821	0.7496	0.5722	0.6573	0.6521	0.5638	0.6219	0.5414
822	0.8989	0.7215	0.8078	0.8782	0.6702	0.7773	0.7045
823	0.912	0.7203	0.7937	0.9198	0.6683	0.8099	0.7408
824	0.8383	0.7105	0.7222	0.8373	0.5643	0.8269	0.7441
825	0.6936	0.5958	0.6356	0.631	0.5047	0.658	0.6026
826	0.7417	0.6678	0.7351	0.6727	0.577	0.7146	0.6603
827	0.7562	0.694	0.8179	0.6361	0.5632	0.6879	0.6266
828	0.6349	0.6306	0.7949	0.568	0.5204	0.6325	0.5254
829	0.6159	0.5995	0.6327	0.5485	0.4794	0.6314	0.5124
830	0.7226	0.6947	0.8191	0.6057	0.4964	0.7327	0.5822
831	0.7654	0.7672	1.0033	0.6864	0.5519	0.8274	0.631
832	0.7391	0.7562	0.7862	0.6645	0.5554	0.8045	0.6209
833	0.7666	0.7654	0.7112	0.6504	0.5789	0.8222	0.6335
834	0.9591	0.9768	0.9379	0.7604	0.6994	1.0413	0.7864
835	0.9966	1.0164	0.8939	0.7899	0.6869	1.1131	0.8228
836	0.8657	0.8703	0.7124	0.6916	0.6321	0.9401	0.7227
837	0.8004	0.7776	0.7119	0.6799	0.6678	0.8303	0.6909
838	0.7954	0.7948	0.678	0.6308	0.6102	0.9146	0.6432
839	0.7136	0.7038	0.6084	0.5785	0.5584	0.8088	0.5861
840	0.6413	0.6375	0.6019	0.55	0.5606	0.6887	0.5591
841	0.6259	0.6181	0.6056	0.5546	0.5708	0.6705	0.5572
842	0.5593	0.5369	0.5296	0.5119	0.5097	0.5882	0.4971
843	0.5624	0.5196	0.5397	0.5075	0.5021	0.5678	0.4872
844	0.5965	0.5528	0.5842	0.542	0.5367	0.6	0.5237
845	0.5911	0.5552	0.5624	0.5486	0.5446	0.5922	0.5206
846	0.5874	0.5308	0.5455	0.5312	0.5323	0.5807	0.5076
847	0.6181	0.5644	0.5927	0.57	0.5698	0.6219	0.5311
848	0.6411	0.6156	0.6304	0.6037	0.6138	0.649	0.5759
849	0.624	0.5736	0.5665	0.5471	0.5575	0.5949	0.5129
850	0.684	0.6225	0.6034	0.6047	0.5777	0.6278	0.5334
851	0.7421	0.7133	0.6787	0.6914	0.6446	0.7093	0.6177
852	0.7417	0.723	0.6517	0.6724	0.6407	0.7204	0.6113
853	0.7597	0.7054	0.6371	0.6562	0.6281	0.7017	0.5891
854	0.8431	0.8031	0.6941	0.7771	0.7131	0.7828	0.6645
855	0.9544	0.952	0.8266	0.8968	0.8495	0.9142	0.8144
856	1.0156	0.9914	0.9331	0.9562	0.9517	0.9683	0.9313
857	1.1993	1.2776	1.0038	1.1841	1.0597	1.0747	1.0407
858	1.8135	2.1445	1.2709	2.5027	1.5899	1.4007	1.5421
859	3.2601	3.9161	1.6778	3.5065	2.9007	1.7402	2.5764
860	4.9886	4.8436	2.2317	3.9199	5.1506	2.1536	5.0738
	Apo	Sildenafil	Deprotonated Sildenafil	Linagliptin	Istradefylline	Petoxifylline	Caffeine
	1.01112	0.943016	0.977101	0.948773	0.79474	0.995386	0.829412
	0.781449	0.706151	0.816468	0.651024	0.535645	0.630064	0.543811

## Sheet: enRMSF
	Apo	Sildenafil	Deprotonated Sildenafil	Linagliptin	Istradefylline	Petoxifylline	Caffeine
652	0.4965	0.488	0.4111	0.4587	0.426	0.5543	0.4266
653	0.5545	0.5408	0.4447	0.5142	0.4977	0.5251	0.4507
654	0.6283	0.5571	0.4362	0.5352	0.4825	0.5557	0.4307
655	0.6125	0.5574	0.479	0.5502	0.5188	0.7665	0.4503
656	0.6437	0.5981	0.5644	0.7128	0.5678	1.0653	0.5118
657	0.7566	0.7123	0.6642	0.8148	0.5564	1.2358	0.5274
658	1.1829	1.206	1.0013	1.2715	0.6549	1.8211	0.6752
659	1.358	1.4834	0.9583	1.3249	0.6477	1.7758	0.7021
660	1.1589	1.4768	0.9097	1.0802	0.7586	2.2455	0.8528
661	1.2677	1.3246	1.1918	1.0851	0.876	1.961	1.0216
662	1.6969	1.3295	1.5695	1.1234	1.0084	1.5504	1.5746
663	2.2597	1.5105	2.9008	1.7956	1.232	1.3828	1.6017
664	2.3127	1.3395	1.9211	1.3786	1.0355	1.3961	1.6085
665	2.8923	1.4999	2.2996	1.2748	1.0197	1.4993	1.5807
666	2.8094	1.987	2.7969	1.5686	1.1084	2.3454	1.5495
667	2.8411	2.351	3.1927	1.7262	1.1673	2.5683	1.4847
668	3.1916	3.1643	4.6626	1.5271	1.4782	3.0588	1.3442
669	3.4301	3.4191	5.2199	1.8345	1.5963	3.5727	1.5133
670	3.6065	3.625	4.8405	1.9916	1.8753	3.5602	1.6556
671	5.2209	4.7122	5.9407	2.7663	2.5865	4.4558	2.0706
672	5.1497	4.8455	5.6381	2.6451	2.865	4.0218	2.0336
673	3.9982	3.8689	4.5591	2.2044	2.4491	3.1321	1.8831
674	4.8339	4.1735	4.7684	2.2169	2.6327	3.1865	2.7363
675	5.54	4.6269	4.9762	2.5814	3.0016	3.0249	3.2842
676	4.1417	3.6171	3.9495	2.5844	2.2595	2.4403	2.9084
677	3.04	2.6431	2.8435	2.4906	1.3168	2.0076	3.9621
678	2.0347	1.5672	1.8596	1.8625	0.839	1.4839	2.4416
679	1.2473	1.0271	1.0497	1.1959	0.8155	1.2148	1.9646
680	1.4399	1.1543	0.9448	0.8711	1.1661	1.1751	1.6103
681	1.2584	1.0457	0.8393	0.7053	1.0966	1.1512	1.1632
682	0.863	0.7353	0.6093	0.5781	0.5651	0.9342	0.7896
683	0.8042	0.7686	0.6206	0.6439	0.6549	0.9203	0.7323
684	0.7398	0.7582	0.6185	0.6424	0.5332	0.8348	0.6022
685	0.6219	0.6161	0.5304	0.601	0.4589	0.6993	0.5291
686	0.6156	0.6211	0.5474	0.618	0.4789	0.6937	0.5717
687	0.6645	0.6562	0.6184	0.6257	0.5171	0.74	0.6114
688	0.6054	0.6001	0.5676	0.6235	0.4916	0.6985	0.5493
689	0.5437	0.583	0.5341	0.6163	0.4863	0.6415	0.5287
690	0.6412	0.669	0.6315	0.6867	0.57	0.7162	0.595
691	0.6836	0.6933	0.6725	0.7297	0.6106	0.7442	0.627
692	0.6171	0.6407	0.6175	0.6833	0.5667	0.7042	0.5854
693	0.7306	0.7812	0.7321	0.7818	0.6954	0.8	0.6904
