# Supplementary material for: Unveiling of phosphodiesterase-5 hot residues binding to xanthine derivatives for erectile dysfunction therapy: A computational drug repurposing approach
Source: PLoS One. 2025 Nov 13;20(11):e0336267. doi: 10.1371/journal.pone.0336267 (PMC12614580; doi:10.1371/journal.pone.0336267)
Supplement: S2 Data — (ODS) [file pone.0336267.s002.ods]

## Sheet: rmsd
Time (ns)	Run1	Run2	Linagliptin											Time (ns)	Run1	Run2	Sildenafil
0.2	0	0												0.2	0	0
0.4	0.6905	0.952												0.4	0.9277	1.0516
0.6	0.8585	1.091												0.6	0.933	0.9711
0.8	0.7514	1.0914												0.8	0.9125	1.0172
1	0.8439	1.0724												1	1.0387	1.2052
1.2	0.8153	1.1055												1.2	0.9925	1.236
1.4	0.8745	1.1391												1.4	0.9057	1.4113
1.6	0.8083	1.1752												1.6	0.8753	1.1785
1.8	0.8018	1.3513												1.8	0.8294	1.3802
2	0.9565	1.194												2	0.888	1.3061
2.2	0.9124	1.3379												2.2	0.8985	1.2124
2.4	0.9371	1.291												2.4	0.9545	1.1445
2.6	1.0298	1.2842												2.6	0.8556	1.1399
2.8	0.9405	1.1979												2.8	0.8996	1.0831
3	0.9875	1.6448												3	1.0076	1.3006
3.2	0.9201	1.5852												3.2	0.8851	1.5904
3.4	1.0269	1.6633												3.4	1.1729	1.463
3.6	0.9355	1.4352												3.6	0.8949	1.5857
3.8	1.0803	1.4777												3.8	0.9278	1.2936
4	1.0123	1.2912												4	0.9098	1.1777
4.2	1.1137	1.2582												4.2	0.8491	1.2738
4.4	1.0428	1.2731												4.4	0.976	1.3634
4.6	1.2088	1.2519												4.6	0.9208	1.4978
4.8	1.0998	1.2086												4.8	1.0682	1.4797
5	1.0351	1.3692												5	1.0846	1.4812
5.2	1.1055	1.3156												5.2	1.1045	1.3534
5.4	1.1315	1.3615												5.4	0.9723	1.4189
5.6	1.034	1.4258												5.6	0.9002	1.5562
5.8	0.9127	1.4881												5.8	0.9912	1.5838
6	1.1363	1.5799												6	1.0072	1.4868
6.2	1.0842	1.6275												6.2	1.1706	1.6225
6.4	1.0408	1.5001												6.4	1.2292	1.6331
6.6	1.2679	1.4861												6.6	1.1997	1.5089
6.8	1.2583	1.3347												6.8	1.2455	1.4733
7	1.1835	1.3595												7	1.2109	1.6817
7.2	1.1787	1.1285												7.2	1.0696	1.5103
7.4	0.9711	1.3688												7.4	1.1116	1.6427
7.6	1.0932	1.2846												7.6	1.1734	1.6067
7.8	1.0495	1.3171												7.8	1.1262	1.6621
8	0.9722	1.1944												8	1.0265	1.6074
8.2	1.072	1.2376												8.2	1.1954	1.5769
8.4	1.1672	1.2447												8.4	1.114	1.4855
8.6	1.3417	1.3752												8.6	1.0089	1.5063
8.8	1.3056	1.4504												8.8	1.0816	1.5278
9	1.2106	1.5621												9	0.9897	1.5392
9.2	1.3467	1.5894												9.2	1.0544	1.6244
9.4	1.2488	1.2745												9.4	1.0742	1.4948
9.6	1.0413	1.3542												9.6	1.1359	1.5327
9.8	1.2367	1.3313												9.8	1.06	1.5196
10	1.13	1.5964												10	0.9933	1.6077
10.2	1.1924	1.3675												10.2	0.856	1.5515
10.4	1.1962	1.4152												10.4	1.0702	1.5926
10.6	1.2239	1.387												10.6	0.9905	1.4876
10.8	1.1792	1.2899												10.8	1.0202	1.6019
11	1.2409	1.1961												11	0.9919	1.5861
11.2	1.2976	1.3128												11.2	1.0372	1.4369
11.4	1.0789	1.2335												11.4	0.9873	1.4668
11.6	1.1684	1.2756												11.6	1.1832	1.3844
11.8	1.1323	1.3693												11.8	1.157	1.6335
12	1.1157	1.3476												12	1.2394	1.5462
12.2	1.2704	1.3645												12.2	1.0763	1.5019
12.4	1.2458	1.509												12.4	1.1278	1.5792
12.6	1.1837	1.3591												12.6	1.262	1.5535
12.8	1.0967	1.3456												12.8	1.0563	1.3933
13	1.1784	1.3338												13	1.1444	1.2983
13.2	1.0306	1.3069												13.2	1.1275	1.4993
13.4	1.1613	1.4332												13.4	1.1307	1.5941
13.6	0.9613	1.4468												13.6	1.1459	1.6228
13.8	0.9486	1.333												13.8	1.0813	1.5396
14	1.0274	1.2507												14	1.0954	1.5481
14.2	0.9775	1.2754												14.2	1.038	1.61
14.4	0.996	1.3051												14.4	1.1395	1.5327
14.6	0.9891	1.1656												14.6	1.1181	1.549
14.8	1.0425	1.2258												14.8	1.0922	1.4182
15	0.9654	1.1975												15	1.2034	1.3745
15.2	0.9738	1.275												15.2	1.2244	1.3943
15.4	1.0415	1.4422												15.4	1.1674	1.5629
15.6	1.2792	1.4423												15.6	1.0517	1.5241
15.8	1.2706	1.3067												15.8	1.0849	1.6042
16	1.1288	1.5097												16	1.0758	1.5225
16.2	1.0715	1.5415												16.2	1.2965	1.4992
16.4	1.3017	1.4511												16.4	1.2115	1.5217
16.6	1.0986	1.4359												16.6	1.0824	1.2902
16.8	1.1249	1.1982												16.8	1.2646	1.3294
17	1.1535	1.3187												17	1.228	1.3706
17.2	1.102	1.2972												17.2	1.2059	1.4859
17.4	1.1184	1.4478												17.4	1.2021	1.462
17.6	0.991	1.5721												17.6	1.1267	1.4456
17.8	1.0715	1.4804												17.8	1.0812	1.5111
18	1.1014	1.4754												18	1.2677	1.4345
18.2	1.1477	1.4173												18.2	1.0934	1.3901
18.4	1.1537	1.4474												18.4	1.2209	1.3745
18.6	1.2225	1.4762												18.6	1.2117	1.398
18.8	1.176	1.5967												18.8	1.1855	1.3993
19	1.0728	1.3647												19	1.1907	1.4221
19.2	1.2941	1.1821												19.2	1.0784	1.5021
19.4	1.217	1.3291												19.4	1.1562	1.3664
19.6	1.3444	1.3546												19.6	1.2077	1.4341
19.8	1.4541	1.4404												19.8	1.3085	1.3769
20	1.2436	1.235												20	1.1148	1.5615
20.2	1.444	1.2589												20.2	1.1874	1.5104
20.4	1.4366	1.2238												20.4	1.2485	1.6029
20.6	1.2784	1.3055												20.6	1.2056	1.4464
20.8	1.1966	1.3349												20.8	1.2036	1.5208
21	1.4197	1.2366												21	1.313	1.606
21.2	1.4014	1.3675												21.2	1.27	1.5004
21.4	1.1546	1.313												21.4	1.3316	1.5279
21.6	1.3139	1.1839												21.6	1.4404	1.5473
21.8	1.3322	1.3411												21.8	1.2578	1.4462
22	1.1485	1.3329												22	1.2113	1.4663
22.2	1.2315	1.2693												22.2	1.2887	1.4191
22.4	1.2177	1.2945												22.4	1.3	1.4423
22.6	1.2519	1.3839												22.6	1.2054	1.4574
22.8	1.1469	1.3861												22.8	1.3181	1.5319
23	1.1333	1.3956												23	1.2546	1.4322
23.2	1.0296	1.2483												23.2	1.2595	1.5004
23.4	1.2382	1.3914												23.4	1.3886	1.4259
23.6	1.1572	1.4273												23.6	1.4471	1.3881
23.8	1.1852	1.4697												23.8	1.3332	1.3489
24	1.2085	1.3073												24	1.3099	1.4438
24.2	1.1583	1.5819												24.2	1.3411	1.5707
24.4	1.1198	1.2931												24.4	1.339	1.508
24.6	1.2522	1.479												24.6	1.4225	1.6351
24.8	1.4075	1.3663												24.8	1.3407	1.6354
25	1.4305	1.3705												25	1.3878	1.5565
25.2	1.5453	1.5121												25.2	1.5039	1.5477
25.4	1.5794	1.3825												25.4	1.4431	1.6227
25.6	1.5463	1.6455												25.6	1.5176	1.8283
25.8	1.4147	1.4125												25.8	1.4226	1.7529
26	1.5003	1.3608												26	1.3497	1.701
26.2	1.6188	1.3373												26.2	1.4978	1.5786
26.4	1.5177	1.3636												26.4	1.5324	1.5721
26.6	1.5263	1.5733												26.6	1.4555	1.607
26.8	1.5105	1.1991												26.8	1.3962	1.5169
27	1.4085	1.5701												27	1.371	1.624
27.2	1.5331	1.3561												27.2	1.3231	1.5705
27.4	1.6062	1.3027												27.4	1.2986	1.8006
27.6	1.5785	1.3944												27.6	1.4321	1.6772
27.8	1.3521	1.475												27.8	1.4352	1.6784
28	1.2821	1.2933												28	1.4603	1.7393
28.2	1.1331	1.4459												28.2	1.4633	1.731
28.4	1.2546	1.3937												28.4	1.4829	1.7815
28.6	1.2275	1.3431												28.6	1.4907	1.7974
28.8	1.3858	1.3278												28.8	1.4233	1.73
29	1.3665	1.2711												29	1.41	1.9278
29.2	1.415	1.1785												29.2	1.5379	1.82
29.4	1.3731	1.3805												29.4	1.538	1.8435
29.6	1.3105	1.2291												29.6	1.4924	1.8119
29.8	1.3186	1.5115												29.8	1.4085	1.7424
30	1.1699	1.2608												30	1.5381	1.8725
30.2	1.3867	1.3518												30.2	1.4207	1.708
30.4	1.2985	1.3083												30.4	1.3686	1.632
30.6	1.2607	1.2543												30.6	1.5862	1.8442
30.8	1.2756	1.3653												30.8	1.442	1.7852
31	1.2776	1.5045												31	1.4101	1.8803
31.2	1.3363	1.4968												31.2	1.4896	1.8715
31.4	1.2453	1.3465												31.4	1.4337	1.7624
31.6	1.1326	1.4709												31.6	1.3968	1.7785
31.8	1.2072	1.3955												31.8	1.3215	1.7652
32	1.1881	1.317												32	1.4776	1.7564
32.2	1.2182	1.1921												32.2	1.3054	1.8387
32.4	1.2839	1.5156												32.4	1.363	1.8262
32.6	1.2662	1.3797												32.6	1.2708	1.8973
32.8	1.2085	1.5266												32.8	1.3002	1.9357
33	1.3118	1.4776												33	1.2507	1.9607
33.2	1.2009	1.3139												33.2	1.244	1.7413
33.4	1.4005	1.2693												33.4	1.3737	1.9516
33.6	1.3481	1.2938												33.6	1.3622	1.8328
33.8	1.3111	1.5444												33.8	1.4584	1.7838
34	1.1306	1.3461												34	1.3864	1.574
34.2	1.3134	1.3745												34.2	1.486	1.7652
34.4	1.2237	1.5308												34.4	1.4585	1.6715
34.6	1.2482	1.5561												34.6	1.4041	1.7094
34.8	1.3179	1.3913												34.8	1.3653	1.7058
35	1.2072	1.3565												35	1.4279	1.6794
35.2	1.2189	1.3919												35.2	1.4632	1.6723
35.4	1.2351	1.4212												35.4	1.2239	1.7629
35.6	1.2713	1.492												35.6	1.3114	1.7313
35.8	1.2277	1.5089												35.8	1.33	1.633
36	1.2378	1.4399												36	1.2691	1.6847
36.2	1.2443	1.5108												36.2	1.2624	1.758
36.4	1.2172	1.5365												36.4	1.4474	1.6247
36.6	1.1794	1.4574												36.6	1.4225	1.6254
36.8	1.3537	1.3412												36.8	1.5061	1.6817
37	1.2028	1.3191												37	1.5461	1.6619
37.2	1.5599	1.3942												37.2	1.579	1.6538
37.4	1.5017	1.3978												37.4	1.4717	1.6989
37.6	1.1651	1.455												37.6	1.5433	1.7714
37.8	1.2298	1.3925												37.8	1.4497	1.7603
38	1.2596	1.569												38	1.7693	1.6793
38.2	1.4235	1.423												38.2	1.8564	1.7321
38.4	1.2877	1.4282												38.4	1.7342	1.6398
38.6	1.1681	1.3829												38.6	1.6868	1.6012
38.8	1.1775	1.388												38.8	1.6651	1.7689
39	1.157	1.3668												39	1.764	1.7389
39.2	1.1451	1.3176												39.2	1.5964	1.7988
39.4	1.3049	1.4248												39.4	1.7343	1.7475
39.6	1.2853	1.3633												39.6	1.6957	1.7433
39.8	1.1931	1.2847												39.8	1.8453	1.6865
40	1.0745	1.3697												40	1.6259	1.6057
40.2	1.2858	1.3119												40.2	1.6043	1.5898
40.4	1.1765	1.3336												40.4	1.6861	1.6647
40.6	1.2715	1.337												40.6	1.6312	1.8072
40.8	1.233	1.2753												40.8	1.7295	1.6583
41	1.2283	1.3324												41	1.8456	1.7068
41.2	1.1756	1.3745												41.2	1.7459	1.6547
41.4	1.1077	1.2509												41.4	1.685	1.6147
41.6	1.2027	1.2415												41.6	1.683	1.6091
41.8	1.1258	1.2958												41.8	1.6919	1.6503
42	1.2423	1.2927												42	1.713	1.5228
42.2	1.2482	1.1586												42.2	1.6242	1.6866
42.4	1.08	1.3108												42.4	1.6556	1.5278
42.6	1.2921	1.3322												42.6	1.7914	1.4406
42.8	1.3337	1.2586												42.8	1.7012	1.5667
43	1.2139	1.3154												43	1.8352	1.8023
43.2	1.3284	1.5027												43.2	1.7072	1.6305
43.4	1.3774	1.3616												43.4	1.5627	1.7362
43.6	1.2745	1.2653												43.6	1.8128	1.8602
43.8	1.4141	1.3645												43.8	1.7738	1.7532
44	1.2647	1.3186												44	1.8981	1.5862
44.2	1.2874	1.3817												44.2	1.8879	1.6217
44.4	1.3831	1.2099												44.4	1.9518	1.7052
44.6	1.306	1.3813												44.6	1.8237	1.6119
44.8	1.3232	1.2626												44.8	1.83	1.6734
45	1.2226	1.5933												45	1.8021	1.5348
45.2	1.1806	1.4567												45.2	1.644	1.6719
45.4	1.1748	1.5328												45.4	1.6929	1.4757
45.6	1.3517	1.4366												45.6	1.828	1.6377
45.8	1.2963	1.4175												45.8	1.8422	1.5736
46	1.3482	1.5584												46	1.7403	1.6903
46.2	1.1846	1.6742												46.2	1.8058	1.7727
46.4	1.1059	1.6148												46.4	1.6868	1.6145
46.6	1.2659	1.3068												46.6	1.6424	1.7503
46.8	1.4135	1.4841												46.8	1.6082	1.6688
47	1.2982	1.4377												47	1.7848	1.7313
47.2	1.3697	1.527												47.2	1.8234	1.8274
47.4	1.305	1.6039												47.4	1.8741	1.547
47.6	1.5486	1.2856												47.6	1.8871	1.7251
47.8	1.379	1.549												47.8	1.8273	1.6249
48	1.2625	1.5835												48	1.866	1.6818
48.2	1.2996	1.3994												48.2	1.9196	1.8055
48.4	1.4155	1.364												48.4	1.6582	1.5241
48.6	1.2194	1.431												48.6	1.8937	2.0078
48.8	1.4351	1.4626												48.8	1.9231	1.8742
49	1.4024	1.4425												49	2.1864	1.9963
49.2	1.3807	1.5413												49.2	1.9121	1.9685
49.4	1.4608	1.3123												49.4	1.9488	2.0217
49.6	1.3993	1.353												49.6	2.0211	1.6031
49.8	1.43	1.3861												49.8	1.9728	1.7075
50	1.4343	1.366												50	1.8542	1.7594
50.2	1.4184	1.4682												50.2	1.9025	1.9293
50.4	1.5658	1.3652												50.4	1.9839	1.5341
50.6	1.5424	1.3875												50.6	1.9618	1.6115
50.8	1.4798	1.4608												50.8	1.9102	1.7209
51	1.3632	1.2903												51	1.9268	1.8394
51.2	1.4586	1.3763												51.2	1.8812	1.6625
51.4	1.3823	1.3913												51.4	1.9716	1.7392
51.6	1.5306	1.5193												51.6	1.9521	1.6644
51.8	1.3698	1.543												51.8	1.8467	1.6253
52	1.5984	1.4581												52	1.8546	1.5735
52.2	1.4951	1.3619												52.2	1.8945	1.4773
52.4	1.5125	1.1632												52.4	1.9115	1.5256
52.6	1.4261	1.2785												52.6	1.8546	1.7319
52.8	1.3382	1.412												52.8	1.867	1.6958
53	1.3943	1.4337												53	1.9022	1.7964
53.2	1.1536	1.3673												53.2	1.8359	1.673
53.4	1.1264	1.3285												53.4	1.9334	1.7064
53.6	1.1169	1.2038												53.6	1.8794	1.7113
53.8	0.9648	1.2362												53.8	1.9854	1.7519
54	1.1334	1.3172												54	1.9529	1.761
54.2	1.1706	1.4802												54.2	1.8858	1.696
54.4	1.2139	1.3397												54.4	1.7726	1.6256
54.6	1.3436	1.4964												54.6	1.8064	1.7294
54.8	1.2966	1.2155												54.8	1.7919	1.8013
55	1.2092	1.4326												55	1.7476	1.8166
55.2	1.2645	1.3713												55.2	1.719	1.901
55.4	1.211	1.4139												55.4	1.7582	1.8001
55.6	1.2586	1.2756												55.6	1.7458	1.8704
55.8	1.2477	1.3554												55.8	1.7332	1.7592
56	1.1886	1.422												56	1.7038	1.7935
56.2	1.3099	1.1279												56.2	1.8116	1.6505
56.4	1.3958	1.3969												56.4	1.8121	1.7959
56.6	1.2595	1.3168												56.6	1.7956	1.7561
56.8	1.3309	1.2374												56.8	1.8679	1.5956
57	1.2735	1.2457												57	1.88	1.7112
57.2	1.2332	1.1432												57.2	1.8016	1.6387
57.4	1.2475	1.3287												57.4	1.7611	1.7518
57.6	1.3062	1.2386												57.6	1.7786	1.7504
57.8	1.307	1.3205												57.8	1.8107	1.677
58	1.2873	1.2335												58	1.7585	1.8326
58.2	1.2506	1.2028												58.2	1.827	1.8942
58.4	1.1283	1.2187												58.4	1.7295	1.7724
58.6	1.2935	1.4694												58.6	1.7473	1.8534
58.8	1.353	1.4156												58.8	1.7793	1.8203
59	1.288	1.3055												59	1.8201	1.8278
59.2	1.3884	1.4448												59.2	2.0216	1.7305
59.4	1.3523	1.3731												59.4	1.7985	1.8041
59.6	1.372	1.3246												59.6	1.7312	1.8001
59.8	1.3014	1.2405												59.8	2.1381	1.9021
60	1.1482	1.2685												60	2.0368	1.7358
60.2	1.2478	1.4108												60.2	2.1035	1.9849
60.4	1.2417	1.2068												60.4	2.1223	2.1548
60.6	1.2041	1.2739												60.6	1.8942	1.9752
60.8	1.251	1.4304												60.8	1.9518	1.9125
61	1.1693	1.294												61	1.987	1.933
61.2	1.1829	1.3973												61.2	2.0051	1.8546
61.4	1.1523	1.2035												61.4	2.0174	1.8938
61.6	1.0984	1.3219												61.6	1.8979	1.853
61.8	1.5596	1.5271												61.8	2.1812	1.8116
62	1.3632	1.4686												62	2.0362	2.0051
62.2	1.4048	1.4434												62.2	1.8916	1.8959
62.4	1.2634	1.5652												62.4	1.9541	2.0125
62.6	1.3479	1.4036												62.6	1.9742	1.7718
62.8	1.2417	1.3298												62.8	1.8884	1.9298
63	1.3771	1.4075												63	1.7585	2.0138
63.2	1.4673	1.4509												63.2	1.7989	1.9709
63.4	1.3349	1.3586												63.4	1.5659	1.9995
63.6	1.4437	1.3333												63.6	1.4873	2.0334
63.8	1.4812	1.39												63.8	1.6307	1.8799
64	1.5498	1.2417												64	1.7766	1.9298
64.2	1.3058	1.3509												64.2	1.7493	1.9327
64.4	1.4312	1.376												64.4	1.6315	1.9663
64.6	1.5421	1.2582												64.6	1.6818	1.9363
64.8	1.3238	1.2905												64.8	1.768	1.9028
65	1.3964	1.4294												65	1.6072	1.7855
65.2	1.2483	1.4882												65.2	1.5958	1.8306
65.4	1.2298	1.3758												65.4	1.6376	1.9426
65.6	1.193	1.5167												65.6	1.509	1.8895
65.8	1.1466	1.3004												65.8	1.5903	1.7647
66	1.1564	1.4725												66	1.4717	1.9836
66.2	1.2401	1.5181												66.2	1.4797	1.945
66.4	1.2908	1.3513												66.4	1.588	2.0632
66.6	1.3255	1.3891												66.6	1.3596	2.1008
66.8	1.3524	1.3016												66.8	1.6344	1.9902
67	1.1884	1.3817												67	1.5466	1.9998
67.2	1.191	1.2399												67.2	1.4443	2.0817
67.4	1.2158	1.4673												67.4	1.4158	1.9685
67.6	1.2928	1.4989												67.6	1.499	2.0393
67.8	1.3236	1.3595												67.8	1.6194	1.9274
68	1.2446	1.2831												68	1.5337	2.0699
68.2	1.4191	1.3863												68.2	1.5201	1.9249
68.4	1.4031	1.3701												68.4	1.3141	2.0894
68.6	1.3965	1.3507												68.6	1.2445	2.0215
68.8	1.5178	1.588												68.8	1.2946	1.9947
69	1.4435	1.4905												69	1.4315	1.979
69.2	1.2745	1.4986												69.2	1.2853	1.8577
69.4	1.2263	1.5739												69.4	1.4087	1.8507
69.6	1.5142	1.5009												69.6	1.4187	1.9223
69.8	1.2594	1.5987												69.8	1.2905	1.9194
70	1.4294	1.6138												70	1.5152	1.9545
70.2	1.3643	1.5388												70.2	1.5068	2.0393
70.4	1.2858	1.3547												70.4	1.4664	1.9058
70.6	1.2719	1.5212												70.6	1.2476	1.9272
70.8	1.3031	1.4345												70.8	1.5979	1.8912
71	1.2276	1.4941												71	1.6956	1.8988
71.2	1.1105	1.4586												71.2	1.7245	1.9099
71.4	1.3037	1.6275												71.4	1.6868	1.8806
71.6	1.4208	1.6351												71.6	1.7095	1.8207
71.8	1.3311	1.5198												71.8	1.657	1.8716
72	1.3418	1.4851												72	1.6105	1.9391
72.2	1.2815	1.5436												72.2	1.7121	2.118
72.4	1.1755	1.4461												72.4	1.6854	1.9982
72.6	1.1877	1.3878												72.6	1.5782	2.0209
72.8	1.1449	1.3841												72.8	1.596	1.9422
73	1.3003	1.3244												73	1.5638	1.9462
73.2	1.1441	1.27												73.2	1.4956	2.1588
73.4	1.2063	1.3962												73.4	1.754	2.0698
73.6	1.2787	1.2809												73.6	1.7686	1.989
73.8	1.4267	1.3883												73.8	1.9171	2.0723
74	1.4725	1.4506												74	1.7386	2.1199
74.2	1.2779	1.4691												74.2	1.8445	1.9792
74.4	1.316	1.4377												74.4	1.7774	2.1066
74.6	1.3902	1.4067												74.6	1.9781	2.0073
74.8	1.2713	1.4521												74.8	1.8526	1.9136
75	1.3592	1.4507												75	1.9864	1.9276
75.2	1.3531	1.3866												75.2	1.9791	1.8966
75.4	1.5396	1.5241												75.4	2.1546	1.9623
75.6	1.3944	1.1549												75.6	2.2949	1.9127
75.8	1.3277	1.2623												75.8	2.0849	1.9036
76	1.3148	1.2597												76	1.9386	2.1323
76.2	1.4249	1.3464												76.2	1.9422	2.2005
76.4	1.2482	1.3012												76.4	2.1	2.2277
76.6	1.3736	1.3697												76.6	2.022	2.1522
76.8	1.4683	1.3081												76.8	2.1487	2.1757
77	1.3755	1.3091												77	2.1231	2.1592
77.2	1.4098	1.2187												77.2	2.0168	2.0952
77.4	1.3708	1.1513												77.4	2.2626	2.0983
77.6	1.3753	1.3778												77.6	2.1346	2.0488
77.8	1.3598	1.3895												77.8	2.302	1.9616
78	1.3718	1.3535												78	2.109	1.9458
78.2	1.6084	1.3289												78.2	2.0619	2.0048
78.4	1.434	1.288												78.4	1.8807	1.9296
78.6	1.5003	1.2993												78.6	2.0617	1.9707
78.8	1.3201	1.4952												78.8	2.1175	2.2396
79	1.3481	1.3997												79	1.9566	2.0995
79.2	1.3889	1.45												79.2	1.9181	2.1071
79.4	1.3419	1.3419												79.4	2.1059	1.8676
79.6	1.3366	1.3475												79.6	2.0648	1.9373
79.8	1.3981	1.6132												79.8	2.1569	2.0756
80	1.4274	1.347												80	2.0178	1.9762
80.2	1.4505	1.3236												80.2	2.0713	2.1974
80.4	1.3789	1.3486												80.4	1.9453	2.0881
80.6	1.3785	1.3475												80.6	2.0834	2.2233
80.8	1.3386	1.2478												80.8	1.9728	2.2657
81	1.448	1.2713												81	2.0101	2.4907
81.2	1.3516	1.3656												81.2	1.9825	2.2461
81.4	1.3659	1.3139												81.4	1.8989	2.2839
81.6	1.3535	1.5513												81.6	1.9166	2.1909
81.8	1.3493	1.3305												81.8	2.0621	2.1574
82	1.3276	1.3392												82	1.9451	2.1747
82.2	1.4038	1.3589												82.2	1.9825	2.2433
82.4	1.3955	1.4854												82.4	2.0384	2.1875
82.6	1.4418	1.5476												82.6	1.9111	2.2469
82.8	1.5209	1.4019												82.8	1.9427	2.1861
83	1.3524	1.3311												83	1.9991	2.1942
83.2	1.363	1.223												83.2	1.9912	2.239
83.4	1.3706	1.3199												83.4	2.0839	2.0891
83.6	1.5055	1.4541												83.6	1.875	2.246
83.8	1.4685	1.4068												83.8	1.998	2.1783
84	1.6153	1.4713												84	2.0857	2.1247
84.2	1.4127	1.3976												84.2	1.9823	1.9616
84.4	1.3116	1.4728												84.4	1.9805	2.0017
84.6	1.5051	1.4175												84.6	1.814	2.037
84.8	1.3817	1.4074												84.8	1.9642	2.0694
85	1.3718	1.417												85	1.9918	2.0946
85.2	1.3832	1.4886												85.2	2.0212	2.1479
85.4	1.443	1.644												85.4	1.8915	2.1561
85.6	1.3728	1.5123												85.6	1.913	2.1471
85.8	1.4187	1.4192												85.8	1.9649	2.4269
86	1.3171	1.3746												86	1.9269	2.1125
86.2	1.2752	1.5185												86.2	1.8726	2.0501
86.4	1.443	1.286												86.4	1.78	2.1924
86.6	1.3064	1.4445												86.6	1.8526	2.1165
86.8	1.2822	1.3736												86.8	1.8742	2.1733
87	1.2809	1.2739												87	1.8666	1.9787
87.2	1.3813	1.2406												87.2	1.8599	2.0686
87.4	1.4171	1.4256												87.4	2.0942	2.1086
87.6	1.4041	1.4152												87.6	1.941	2.0714
87.8	1.436	1.4126												87.8	2.0284	2.1498
88	1.4975	1.4232												88	1.9515	1.9397
88.2	1.4306	1.4063												88.2	1.8208	1.9901
88.4	1.539	1.3961												88.4	1.735	2.1423
88.6	1.3696	1.2192												88.6	1.9871	1.9935
88.8	1.4683	1.1913												88.8	1.9037	2.0009
89	1.6214	1.4365												89	1.9207	1.934
89.2	1.6332	1.6253												89.2	2.0027	1.9355
89.4	1.5314	1.4814												89.4	1.8391	2.028
89.6	1.2499	1.525												89.6	1.9587	1.9909
89.8	1.452	1.3199												89.8	1.993	1.7881
90	1.293	1.3964												90	1.8435	1.9127
90.2	1.3509	1.4529												90.2	1.8992	1.9553
90.4	1.3157	1.4619												90.4	1.7627	1.9391
90.6	1.4438	1.4025												90.6	1.8214	2.0347
90.8	1.2719	1.6115												90.8	1.8255	2.0891
91	1.2512	1.551												91	1.8677	2.087
91.2	1.2569	1.7297												91.2	1.7826	1.9723
91.4	1.3824	1.6699												91.4	1.8266	2.0118
91.6	1.2549	1.582												91.6	1.9275	2.2517
91.8	1.2837	1.51												91.8	1.898	2.1374
92	1.2267	1.6965												92	1.9346	2.1454
92.2	1.2405	1.4945												92.2	1.8491	2.2018
92.4	1.2839	1.4265												92.4	1.77	2.165
92.6	1.4124	1.5639												92.6	1.9094	2.2574
92.8	1.57	1.6143												92.8	1.957	2.0937
93	1.4315	1.6115												93	1.8603	2.1788
93.2	1.3803	1.5851												93.2	1.8875	2.1629
93.4	1.3019	1.6833												93.4	1.7873	2.126
93.6	1.5624	1.5345												93.6	1.9456	2.2354
93.8	1.46	1.6283												93.8	1.857	2.1499
94	1.4986	1.7714												94	1.8929	2.2634
94.2	1.3135	1.6215												94.2	1.8744	2.0856
94.4	1.3683	1.5976												94.4	1.9459	2.1413
94.6	1.4162	1.9227												94.6	1.9216	2.2409
94.8	1.2943	1.769												94.8	1.8738	2.2855
95	1.3045	1.6009												95	1.7374	2.1356
95.2	1.2068	1.7285												95.2	2.0059	2.2346
95.4	1.3665	1.7723												95.4	1.7128	2.2551
95.6	1.2208	1.5318												95.6	1.9973	2.2303
95.8	1.3056	1.5449												95.8	2.1238	2.3311
96	1.3916	1.5929												96	1.9377	2.0502
96.2	1.3988	1.5536												96.2	2.0499	2.3731
96.4	1.393	1.5346												96.4	2.1614	2.1786
96.6	1.2541	1.4864												96.6	2.266	2.4734
96.8	1.2409	1.7238												96.8	2.0506	2.4293
97	1.1967	1.4744												97	1.8955	2.2784
97.2	1.215	1.6404												97.2	1.8181	2.2681
97.4	1.2783	1.5701												97.4	1.8746	2.2487
97.6	1.3329	1.6508												97.6	1.9264	2.2728
97.8	1.3814	1.7578												97.8	2.108	2.1292
98	1.2345	1.6046												98	1.9333	1.9556
98.2	1.3451	1.5727												98.2	2.0318	2.2329
98.4	1.4287	1.4698												98.4	1.9852	2.0828
98.6	1.2445	1.4246												98.6	1.9235	2.1809
98.8	1.262	1.5108												98.8	2.1837	2.1122
99	1.3035	1.5301												99	1.9399	2.1006
99.2	1.3008	1.5622												99.2	1.9427	1.9903
99.4	1.2514	1.4933												99.4	2.0826	2.2787
99.6	1.2218	1.6534												99.6	2.1736	2.1624
99.8	1.3555	1.4476												99.8	2.0647	2.1811
100	1.4601	1.5924												100	2.2153	2.1178
100.2	1.5123	1.7224												100.2	2.2125	2.0583
100.4	1.2445	1.6047												100.4	2.1825	1.9282
100.6	1.3584	1.7243												100.6	2.0875	2.0967
100.8	1.2534	1.7329												100.8	2.1399	2.2899
101	1.2986	1.6067												101	1.9767	2.1903
101.2	1.5123	1.5227												101.2	2.0571	2.1521
101.4	1.438	1.4362												101.4	1.9456	2.13
101.6	1.3116	1.2187												101.6	2.0102	2.2596
101.8	1.3939	1.4067												101.8	2.0339	2.2981
102	1.3243	1.5826												102	2.2161	2.4224
102.2	1.35	1.5827												102.2	2.1309	2.3322
102.4	1.3528	1.2318												102.4	1.9435	2.1571
102.6	1.3561	1.2428												102.6	2.0433	2.2116
102.8	1.331	1.2684												102.8	1.9273	2.078
103	1.3859	1.235												103	2.1499	1.9955
103.2	1.3583	1.1962												103.2	1.9721	2.1146
103.4	1.3879	1.3645												103.4	2.1532	1.9851
103.6	1.301	1.2926												103.6	2.0413	2.1536
103.8	1.3095	1.5131												103.8	2.02	2.1285
104	1.3107	1.2661												104	2.2894	2.2861
104.2	1.3852	1.3098												104.2	1.8814	2.2011
104.4	1.2132	1.2738												104.4	1.8675	2.1399
104.6	1.1952	1.222												104.6	2.0818	1.9496
104.8	1.3298	1.2944												104.8	2.0588	2.0413
105	1.2695	1.3718												105	1.9036	2.2729
105.2	1.2509	1.3403												105.2	2.0805	2.3114
105.4	1.2639	1.4609												105.4	2.005	2.3635
105.6	1.3413	1.4599												105.6	2.0536	2.2674
105.8	1.2319	1.3525												105.8	1.8944	2.2976
106	1.3574	1.5075												106	2.0071	2.3397
106.2	1.4221	1.5706												106.2	1.8491	2.4207
106.4	1.3604	1.5101												106.4	1.8214	2.3823
106.6	1.3995	1.5973												106.6	1.8927	2.4959
106.8	1.3063	1.671												106.8	1.8893	2.2545
107	1.3523	1.496												107	1.8255	2.2679
107.2	1.3612	1.4678												107.2	1.7117	2.0887
107.4	1.3746	1.6653												107.4	1.8206	2.0856
107.6	1.3911	1.5283												107.6	2.0273	2.1697
107.8	1.2772	1.4458												107.8	1.9502	2.1014
108	1.314	1.5904												108	1.9591	2.3368
108.2	1.2434	1.3819												108.2	1.9788	2.0667
108.4	1.29	1.4841												108.4	1.806	2.0769
108.6	1.3711	1.4501												108.6	1.9095	2.2371
108.8	1.297	1.4219												108.8	2.0677	2.0191
109	1.4139	1.4532												109	2.062	1.989
109.2	1.3646	1.538												109.2	1.949	2.0231
109.4	1.3752	1.412												109.4	1.9525	2.0536
109.6	1.2842	1.4489												109.6	1.9427	2.0542
109.8	1.3675	1.717												109.8	2.0275	2.0244
110	1.2647	1.7305												110	2.0016	1.8318
110.2	1.2875	1.465												110.2	1.8975	1.9409
110.4	1.309	1.441												110.4	2.0486	1.8743
110.6	1.3463	1.592												110.6	2.0009	1.9286
110.8	1.3898	1.5801												110.8	1.9949	2.0212
111	1.2778	1.5329												111	2.0786	2.2469
111.2	1.3869	1.5704												111.2	1.9717	1.9464
111.4	1.3449	1.6351												111.4	1.9651	2.0827
111.6	1.3133	1.6517												111.6	1.7725	2.1532
111.8	1.3417	1.4652												111.8	1.6121	2.1601
112	1.4045	1.279												112	1.7265	2.1864
112.2	1.3452	1.4527												112.2	1.8382	2.0342
112.4	1.3476	1.4285												112.4	1.9012	2.0601
112.6	1.3391	1.6175												112.6	1.7611	1.9909
112.8	1.3248	1.8233												112.8	1.8513	2.1408
113	1.4053	1.7625												113	1.7901	2.2059
113.2	1.3339	1.9612												113.2	1.8904	2.3978
113.4	1.3077	1.8269												113.4	1.8028	2.3684
113.6	1.4716	1.6966												113.6	1.6889	2.2958
113.8	1.33	1.739												113.8	1.9267	2.2191
114	1.4194	1.7447												114	1.9511	2.0852
114.2	1.3211	1.8781												114.2	1.9934	2.1976
114.4	1.4462	1.9316												114.4	1.8811	2.1127
114.6	1.4798	1.8175												114.6	1.9112	2.0827
114.8	1.5928	1.7091												114.8	1.8417	2.0621
115	1.5507	1.8043												115	1.9216	2.1665
115.2	1.4953	1.7469												115.2	1.7664	2.0232
115.4	1.3881	1.7633												115.4	1.9426	1.8993
115.6	1.2988	1.8828												115.6	1.9828	2.0576
115.8	1.3008	1.8407												115.8	1.6758	2.066
116	1.2133	1.8466												116	1.7774	2.0405
116.2	1.4068	1.978												116.2	1.9507	1.9154
116.4	1.3517	2.061												116.4	1.9176	2.0518
116.6	1.3497	1.8539												116.6	1.8839	1.8697
116.8	1.4368	1.7932												116.8	1.9721	2.0378
117	1.5453	1.7668												117	1.6902	2.0452
117.2	1.5092	1.8136												117.2	1.7273	2.0472
117.4	1.6293	1.7401												117.4	1.9742	2.2158
117.6	1.419	1.7786												117.6	2.029	2.0003
117.8	1.4745	1.8866												117.8	1.9452	2.1076
118	1.4652	1.8753												118	1.7526	1.9234
118.2	1.4743	2.052												118.2	1.6022	2.0404
118.4	1.4586	1.8519												118.4	1.7691	1.9281
118.6	1.4002	1.7943												118.6	1.7954	1.9712
118.8	1.4484	1.7254												118.8	1.7112	1.9739
119	1.3185	1.7072												119	1.8425	1.9872
119.2	1.4929	1.606												119.2	2.0489	1.847
119.4	1.3652	1.7991												119.4	1.8298	2.1302
119.6	1.3941	1.6546												119.6	1.7231	2.116
119.8	1.3542	1.7033												119.8	1.7046	2.0289
120	1.4732	1.8221												120	1.7262	2.0686
120.2	1.3237	1.707												120.2	1.769	2.0686
120.4	1.4181	1.8483												120.4	1.6892	2.0846
120.6	1.4097	1.9704												120.6	1.7007	2.078
120.8	1.5024	1.821												120.8	1.6731	1.9417
121	1.3691	1.5728												121	1.5502	2.1041
121.2	1.4941	1.7407												121.2	1.9411	2.1138
121.4	1.4539	1.7485												121.4	1.8059	2.1516
121.6	1.4654	1.8916												121.6	1.8618	2.1981
121.8	1.4107	1.6206												121.8	1.7437	2.1386
122	1.4627	1.5791												122	1.8911	2.0094
122.2	1.3967	1.7811												122.2	1.8593	1.974
122.4	1.4236	1.6958												122.4	1.9326	2.2674
122.6	1.4452	1.6776												122.6	1.7729	2.2378
122.8	1.2695	1.6478												122.8	1.7814	2.2331
123	1.3306	1.6784												123	1.7711	2.1983
123.2	1.4298	1.5326												123.2	1.6694	2.1355
123.4	1.443	1.5115												123.4	1.7691	2.1943
123.6	1.3725	1.3953												123.6	1.6864	2.2924
123.8	1.3816	1.5572												123.8	1.7707	2.3473
124	1.4806	1.6086												124	1.6942	2.2376
124.2	1.5505	1.7334												124.2	1.81	2.3964
124.4	1.313	1.6475												124.4	1.8606	2.3055
124.6	1.3402	1.6331												124.6	1.8428	2.3349
124.8	1.2718	1.612												124.8	1.7863	2.2185
125	1.4261	1.4213												125	1.9776	2.2681
125.2	1.4302	1.6538												125.2	1.9728	2.172
125.4	1.4644	1.8227												125.4	1.6969	2.3496
125.6	1.3514	1.7367												125.6	1.488	2.2639
125.8	1.5353	1.5339												125.8	1.7332	2.3844
126	1.3833	1.5288												126	1.7522	2.296
126.2	1.4583	1.4769												126.2	1.6819	2.2554
126.4	1.4993	1.5472												126.4	1.6033	2.3543
126.6	1.3569	1.5716												126.6	1.756	2.1578
126.8	1.3625	1.5652												126.8	1.7508	2.3201
127	1.2891	1.5644												127	1.576	2.3109
127.2	1.4844	1.607												127.2	1.5663	2.2259
127.4	1.4034	1.5096												127.4	1.593	2.2195
127.6	1.6305	1.5904												127.6	1.6232	2.1346
127.8	1.7266	1.6301												127.8	1.4353	2.2163
128	1.6265	1.4172												128	1.621	2.1825
128.2	1.4608	1.6678												128.2	1.558	2.1805
128.4	1.4303	1.6004												128.4	1.5535	2.4158
128.6	1.3148	1.6789												128.6	1.6045	2.3631
128.8	1.3767	1.525												128.8	1.5248	2.3788
129	1.4217	1.6525												129	1.6428	2.2955
129.2	1.3951	1.7599												129.2	1.7141	2.2094
129.4	1.3994	1.5755												129.4	1.6332	2.32
129.6	1.3942	1.4997												129.6	1.6079	2.3217
129.8	1.2831	1.5794												129.8	1.6064	2.2854
130	1.5198	1.6516												130	1.5494	2.2803
130.2	1.3776	1.6031												130.2	1.6352	2.2189
130.4	1.4103	1.4959												130.4	1.5286	2.2943
130.6	1.4095	1.3803												130.6	1.5028	2.1393
130.8	1.4536	1.4046												130.8	1.52	2.2806
131	1.5356	1.5089												131	1.5383	2.1651
131.2	1.4419	1.5115												131.2	1.7972	2.1519
131.4	1.4288	1.4846												131.4	1.6322	2.3758
131.6	1.4491	1.387												131.6	1.5002	2.3899
131.8	1.2824	1.385												131.8	1.6433	2.3453
132	1.2886	1.4952												132	1.6139	2.3195
132.2	1.4062	1.5293												132.2	1.6566	2.2538
132.4	1.3258	1.5741												132.4	1.5047	2.362
132.6	1.35	1.367												132.6	1.6452	2.288
132.8	1.4486	1.4326												132.8	1.5244	2.36
133	1.4459	1.4814												133	1.6275	2.4153
133.2	1.4248	1.4307												133.2	1.6693	2.3507
133.4	1.3953	1.4479												133.4	1.5543	2.4459
133.6	1.3581	1.5167												133.6	1.4455	2.284
133.8	1.615	1.4248												133.8	1.6244	2.3345
134	1.6723	1.4715												134	1.5892	2.5038
134.2	1.4146	1.5676												134.2	1.5791	2.4307
134.4	1.5209	1.4227												134.4	1.6497	2.3907
134.6	1.4511	1.4415												134.6	1.4651	2.2509
134.8	1.4836	1.4239												134.8	1.6097	2.3509
135	1.5221	1.4218												135	1.6387	2.5173
135.2	1.315	1.2436												135.2	1.4737	2.4895
135.4	1.3595	1.2899												135.4	1.416	2.3602
135.6	1.4336	1.3163												135.6	1.6501	2.1999
135.8	1.2783	1.2676												135.8	1.6119	2.0843
136	1.2216	1.4449												136	1.5527	2.2828
136.2	1.2026	1.2846												136.2	1.3436	2.2298
136.4	1.344	1.3812												136.4	1.5322	2.2793
136.6	1.3218	1.3989												136.6	1.6945	2.1913
136.8	1.5443	1.2742												136.8	1.5305	2.2092
137	1.3738	1.3625												137	1.3801	2.4537
137.2	1.3172	1.3635												137.2	1.5451	2.4896
137.4	1.3855	1.4179												137.4	1.482	2.3748
137.6	1.3261	1.3628												137.6	1.4274	2.3078
137.8	1.4261	1.3015												137.8	1.441	2.4014
138	1.5007	1.5394												138	1.686	2.502
138.2	1.5024	1.3546												138.2	1.4881	2.4693
138.4	1.525	1.437												138.4	1.6631	2.251
138.6	1.4004	1.6732												138.6	1.4578	2.1184
138.8	1.7662	1.4072												138.8	1.5268	2.1977
139	1.4084	1.4132												139	1.6397	2.3563
139.2	1.4753	1.4428												139.2	1.7202	2.2688
139.4	1.5566	1.4144												139.4	1.5763	2.0878
139.6	1.3698	1.5075												139.6	1.6076	2.1964
139.8	1.4924	1.5246												139.8	1.5228	2.2685
140	1.4215	1.4456												140	1.4931	2.3193
140.2	1.4764	1.4578												140.2	1.4252	2.1376
140.4	1.4709	1.4002												140.4	1.3033	2.1584
140.6	1.3954	1.4011												140.6	1.6446	2.1749
140.8	1.4435	1.4091												140.8	1.5131	2.2084
141	1.5266	1.3616												141	1.5018	2.409
141.2	1.4182	1.3133												141.2	1.411	2.1053
141.4	1.7835	1.414												141.4	1.4879	2.2865
141.6	1.4314	1.3698												141.6	1.5397	2.3515
141.8	1.618	1.5764												141.8	1.4919	2.223
142	1.3088	1.4392												142	1.5108	2.2311
142.2	1.6603	1.3737												142.2	1.5044	2.3309
142.4	1.4755	1.2974												142.4	1.6343	2.3199
142.6	1.5012	1.3318												142.6	1.5634	2.3931
142.8	1.5286	1.3937												142.8	1.5226	2.1884
143	1.5661	1.4556												143	1.4737	2.3828
143.2	1.4761	1.4318												143.2	1.4438	2.262
143.4	1.4862	1.4035												143.4	1.4735	2.1214
143.6	1.4769	1.4434												143.6	1.5239	2.2228
143.8	1.4117	1.4004												143.8	1.4863	2.2382
144	1.5536	1.5132												144	1.5479	2.4038
144.2	1.3918	1.5907												144.2	1.5311	2.188
144.4	1.2972	1.5816												144.4	1.5948	2.3172
144.6	1.4691	1.5072												144.6	1.425	2.2378
144.8	1.491	1.5145												144.8	1.4567	2.262
145	1.6637	1.4211												145	1.5349	2.1555
145.2	1.543	1.3482												145.2	1.4974	2.1692
145.4	1.4872	1.2642												145.4	1.4922	2.0691
145.6	1.5729	1.2572												145.6	1.447	2.0702
145.8	1.5727	1.548												145.8	1.4571	2.0534
146	1.5082	1.3047												146	1.4609	2.2494
146.2	1.4077	1.394												146.2	1.533	2.1354
146.4	1.5281	1.3148												146.4	1.4709	2.0967
146.6	1.506	1.2701												146.6	1.56	2.1238
146.8	1.4538	1.3669												146.8	1.6003	2.1251
147	1.365	1.3298												147	1.7016	2.0584
147.2	1.2697	1.3503												147.2	1.578	2.2796
147.4	1.5205	1.2467												147.4	1.4743	2.1686
147.6	1.3284	1.3149												147.6	1.5759	2.2363
147.8	1.3703	1.2173												147.8	1.4428	2.2777
148	1.3499	1.3967												148	1.584	2.3394
148.2	1.4357	1.4986												148.2	1.5736	2.2929
148.4	1.3848	1.3273												148.4	1.5174	2.3954
148.6	1.4841	1.4002												148.6	1.6084	2.2557
148.8	1.5799	1.4454												148.8	1.6902	2.214
149	1.5669	1.5521												149	1.6296	2.1737
149.2	1.5444	1.4555												149.2	1.5673	2.1243
149.4	1.5426	1.3494												149.4	1.4446	2.1939
149.6	1.484	1.402												149.6	1.5029	2.1959
149.8	1.3799	1.5526												149.8	1.4581	2.1125
150	1.43	1.429												150	1.7432	2.247
150.2	1.5548	1.3525												150.2	1.6291	2.1574
150.4	1.5083	1.2863												150.4	1.8296	2.1509
150.6	1.4594	1.4859												150.6	1.5846	2.1325
150.8	1.5584	1.4338												150.8	1.5225	2.0847
151	1.5292	1.3413												151	1.6566	2.1418
151.2	1.5401	1.2905												151.2	1.553	2.3157
151.4	1.4847	1.2521												151.4	1.6172	2.165
151.6	1.7672	1.3353												151.6	1.6084	2.1068
151.8	1.5744	1.2325												151.8	1.4494	2.1701
152	1.5927	1.3351												152	1.6093	2.1611
152.2	1.7999	1.5481												152.2	1.5735	2.0588
152.4	1.6977	1.4918												152.4	1.6256	2.1984
152.6	1.6306	1.47												152.6	1.4532	2.1071
152.8	1.4112	1.3908												152.8	1.5289	2.2842
153	1.391	1.4183												153	1.711	2.0941
153.2	1.2623	1.3444												153.2	1.5901	2.2429
153.4	1.43	1.3288												153.4	1.6112	2.2611
153.6	1.4418	1.3883												153.6	1.7034	2.1891
153.8	1.441	1.2322												153.8	1.5712	2.2458
154	1.4214	1.2626												154	1.5787	2.1503
154.2	1.7252	1.3919												154.2	1.6093	2.1379
154.4	1.6292	1.3745												154.4	1.5585	2.2278
154.6	1.492	1.4869												154.6	1.52	2.1711
154.8	1.6118	1.4803												154.8	1.4717	2.1779
155	1.6914	1.4359												155	1.5124	2.0624
155.2	1.6319	1.5054												155.2	1.497	2.0051
155.4	1.5705	1.6419												155.4	1.4252	2.1677
155.6	1.398	1.6126												155.6	1.5678	2.1878
155.8	1.5212	1.4092												155.8	1.5674	2.1728
156	1.5004	1.4309												156	1.5363	2.0808
156.2	1.4819	1.3597												156.2	1.6539	1.9698
156.4	1.508	1.4595												156.4	1.5695	2.0563
156.6	1.4871	1.5206												156.6	1.6274	2.1853
156.8	1.5187	1.4017												156.8	1.6043	2.199
157	1.4831	1.3989												157	1.6693	2.1709
157.2	1.4258	1.4927												157.2	1.7244	2.0191
157.4	1.491	1.3876												157.4	1.5673	2.0203
157.6	1.5674	1.4488												157.6	1.5237	2.1324
157.8	1.5065	1.5446												157.8	1.5518	2.1344
158	1.702	1.5862												158	1.4651	2.1817
158.2	1.5282	1.37												158.2	1.7249	2.246
158.4	1.6178	1.4819												158.4	1.578	2.1865
158.6	1.6699	1.5937												158.6	1.6036	2.2251
158.8	1.6622	1.5437												158.8	1.5495	2.059
159	1.6025	1.4026												159	1.562	2.0105
159.2	1.664	1.4167												159.2	1.5768	2.1859
159.4	1.6858	1.3487												159.4	1.7273	2.0703
159.6	1.6696	1.3838												159.6	1.6577	2.1476
159.8	1.7526	1.5004												159.8	1.5929	2.1284
160	1.819	1.4728												160	1.5495	2.0518
160.2	1.6659	1.4182												160.2	1.575	1.9429
160.4	1.4697	1.415												160.4	1.6256	1.9776
160.6	1.7339	1.6249												160.6	1.5259	1.8869
160.8	1.8278	1.5118												160.8	1.5305	1.9967
161	1.6428	1.3822												161	1.5423	1.9845
161.2	1.4454	1.3456												161.2	1.6494	1.9492
161.4	1.5337	1.3197												161.4	1.6204	2.0301
161.6	1.6686	1.4441												161.6	1.6756	1.8542
161.8	1.5146	1.4584												161.8	1.6753	1.9517
162	1.6919	1.3507												162	1.6271	2.018
162.2	1.8295	1.3764												162.2	1.7035	2.0562
162.4	1.8476	1.3024												162.4	1.7707	1.9877
162.6	1.5563	1.4308												162.6	1.6552	1.9302
162.8	1.663	1.5418												162.8	1.7576	1.9805
163	1.656	1.4905												163	1.7979	1.9098
163.2	1.7622	1.5023												163.2	1.6965	2.0223
163.4	1.6336	1.493												163.4	1.7508	1.966
163.6	1.7326	1.4573												163.6	1.8034	2.0353
163.8	1.6668	1.6286												163.8	1.6814	2.0516
164	1.7263	1.4535												164	1.7707	2.0516
164.2	1.798	1.6048												164.2	1.6744	1.8619
164.4	1.626	1.4127												164.4	1.6396	1.9324
164.6	1.5577	1.4859												164.6	1.7397	2.1917
164.8	1.593	1.5567												164.8	1.707	2.0593
165	1.6944	1.6978												165	1.881	1.849
165.2	1.6206	1.3983												165.2	1.813	1.98
165.4	1.5277	1.4091												165.4	1.7875	1.9117
165.6	1.834	1.502												165.6	1.6139	1.9666
165.8	1.6061	1.4184												165.8	1.7826	1.9934
166	1.5823	1.4112												166	1.6799	2.087
166.2	1.6681	1.3607												166.2	1.7144	2.0168
166.4	1.5653	1.4097												166.4	1.8433	1.9579
166.6	1.7188	1.3851												166.6	1.8241	1.9848
166.8	1.6537	1.4283												166.8	1.8427	1.9346
167	1.7284	1.4393												167	1.8622	2.0336
167.2	1.629	1.7082												167.2	1.7402	2.1176
167.4	1.6124	1.6641												167.4	1.7436	2.004
167.6	1.5248	1.6104												167.6	1.9316	2.0544
167.8	1.6183	1.6048												167.8	1.8558	1.8963
168	1.6259	1.6221												168	1.8649	2.017
168.2	1.6089	1.4934												168.2	1.7997	1.905
168.4	1.6238	1.4742												168.4	1.8377	1.9728
168.6	1.7464	1.4611												168.6	1.7224	1.912
168.8	1.4853	1.5989												168.8	1.9743	2.0237
169	1.532	1.6779												169	1.9078	1.9706
169.2	1.5766	1.65												169.2	1.8743	2.0222
169.4	1.5887	1.5594												169.4	1.7704	2.0803
169.6	1.6808	1.3696												169.6	1.8391	2.0519
169.8	1.7019	1.5977												169.8	1.7937	2.1452
170	1.5346	1.5862												170	1.7768	2.1047
170.2	1.5232	1.4025												170.2	1.6826	1.9256
170.4	1.618	1.6879												170.4	1.6651	2.0548
170.6	1.5192	1.6028												170.6	1.7751	2.1
170.8	1.5897	1.6359												170.8	1.6474	1.9772
171	1.608	1.4962												171	1.789	1.9165
171.2	1.5368	1.4559												171.2	1.8039	1.9693
171.4	1.4136	1.5629												171.4	1.6323	1.9085
171.6	1.5743	1.6121												171.6	1.72	2.0379
171.8	1.5533	1.4696												171.8	1.7316	1.992
172	1.5791	1.4356												172	1.8067	2.0489
172.2	1.4179	1.55												172.2	1.6152	2.0027
172.4	1.4233	1.3832												172.4	1.7578	2.031
172.6	1.5539	1.5877												172.6	1.806	1.9818
172.8	1.5034	1.4846												172.8	1.67	2.0377
173	1.5013	1.5211												173	1.7102	1.9625
173.2	1.7098	1.4319												173.2	1.5835	2.0624
173.4	1.5861	1.584												173.4	1.6198	2.1011
173.6	1.6456	1.5951												173.6	1.5459	2.0828
173.8	1.717	1.5984												173.8	1.4842	2.0392
174	1.5736	1.3926												174	1.53	1.9055
174.2	1.4847	1.4989												174.2	1.6501	2.0181
174.4	1.6012	1.4927												174.4	1.6159	2.1352
174.6	1.8744	1.5481												174.6	1.5571	2.0618
174.8	1.7869	1.5526												174.8	1.6011	2.0276
175	1.8704	1.5216												175	1.4861	1.9805
175.2	1.6426	1.5513												175.2	1.6491	1.9988
175.4	1.6377	1.6008												175.4	1.6869	2.0635
175.6	1.636	1.4294												175.6	1.5818	2.0585
175.8	1.6991	1.6681												175.8	1.6241	1.9245
176	1.6945	1.5999												176	1.522	1.8713
176.2	1.4982	1.5753												176.2	1.6058	2.0713
176.4	1.7759	1.5915												176.4	1.5932	2.065
176.6	1.5958	1.6052												176.6	1.6706	1.915
176.8	1.6935	1.3318												176.8	1.5895	1.9863
177	1.6005	1.4875												177	1.6521	1.9399
177.2	1.542	1.3534												177.2	1.7288	1.8406
177.4	1.5886	1.4198												177.4	1.6238	1.8409
177.6	1.7884	1.4675												177.6	1.7885	1.9474
177.8	1.7232	1.4028												177.8	1.7332	1.9964
178	1.6578	1.4055												178	1.5289	1.9225
178.2	1.71	1.4621												178.2	1.6172	1.9941
178.4	1.6488	1.3549												178.4	1.6235	1.983
178.6	1.6405	1.5457												178.6	1.5154	2.0033
178.8	1.526	1.4369												178.8	1.6828	2.0527
179	1.6587	1.5094												179	1.5913	1.913
179.2	1.6716	1.3803												179.2	1.6507	2.0872
179.4	1.848	1.4406												179.4	1.5527	2.002
179.6	1.6886	1.4752												179.6	1.8055	2.0389
179.8	1.7334	1.4676												179.8	1.783	1.9694
180	1.7389	1.5207												180	1.7608	2.0155
180.2	1.6882	1.5002												180.2	1.798	1.9935
180.4	1.825	1.5042												180.4	1.6207	2.0323
180.6	1.8187	1.4383												180.6	1.7676	2.1915
180.8	1.767	1.524												180.8	1.6445	2.2565
181	1.7356	1.5046												181	1.9042	2.203
181.2	1.7725	1.5543												181.2	1.6849	2.1462
181.4	1.5962	1.6145												181.4	1.7703	2.296
181.6	1.508	1.65												181.6	1.6783	2.195
181.8	1.651	1.415												181.8	1.6683	2.1394
182	1.5898	1.4726												182	1.6716	2.106
182.2	1.7151	1.4976												182.2	1.8971	2.148
182.4	1.5786	1.6274												182.4	1.7011	2.1574
182.6	1.5631	1.5209												182.6	1.7692	2.0679
182.8	1.8351	1.6922												182.8	1.7104	2.115
183	1.7965	1.4381												183	1.5571	2.2961
183.2	1.6291	1.349												183.2	1.6494	2.2209
183.4	1.5006	1.3762												183.4	1.8488	2.0282
183.6	1.4816	1.3753												183.6	1.6918	2.1527
183.8	1.6582	1.5541												183.8	1.7884	2.246
184	1.5498	1.5602												184	1.6981	2.2407
184.2	1.6	1.5072												184.2	1.7689	2.297
184.4	1.4642	1.4179												184.4	1.8522	2.1969
184.6	1.4701	1.3683												184.6	1.8322	1.9817
184.8	1.5693	1.5685												184.8	1.7115	2.2307
185	1.539	1.434												185	1.8036	2.2826
185.2	1.5355	1.4578												185.2	1.9361	2.1039
185.4	1.4562	1.7095												185.4	1.8078	2.04
185.6	1.5129	1.487												185.6	1.7225	2.0841
185.8	1.4898	1.5878												185.8	1.6749	2.0988
186	1.5192	1.5018												186	1.6149	2.2157
186.2	1.4859	1.6774												186.2	1.6006	2.0867
186.4	1.4305	1.6586												186.4	1.7627	2.1236
186.6	1.5886	1.6387												186.6	1.735	2.0556
186.8	1.6299	1.5847												186.8	1.7901	2.0674
187	1.5972	1.632												187	1.9392	2.0786
187.2	1.6944	1.586												187.2	1.7994	2.0446
187.4	1.8636	1.6786												187.4	1.919	2.1444
187.6	1.9812	1.657												187.6	1.8095	2.2194
187.8	1.6476	1.7884												187.8	1.8362	2.2481
188	1.6379	1.6059												188	1.7485	2.153
188.2	1.6482	1.5228												188.2	2.0036	2.2685
188.4	1.7829	1.5628												188.4	1.8471	2.2456
188.6	1.6582	1.4867												188.6	1.8112	2.1396
188.8	1.745	1.6321												188.8	1.6361	2.2026
189	1.6378	1.5701												189	1.6609	2.2375
189.2	1.537	1.5957												189.2	1.592	2.1798
189.4	1.5562	1.6421												189.4	1.767	2.2659
189.6	1.7134	1.4691												189.6	1.7055	2.2202
189.8	1.761	1.5896												189.8	1.4905	2.2076
190	1.6852	1.4258												190	1.6386	2.2733
190.2	1.7853	1.4655												190.2	1.6072	2.2561
190.4	1.7295	1.599												190.4	1.4598	2.3327
190.6	1.8821	1.5026												190.6	1.5786	2.2698
190.8	1.8771	1.5773												190.8	1.4953	2.2441
191	1.7574	1.418												191	1.5758	2.0057
191.2	1.8997	1.4259												191.2	1.6289	2.1935
191.4	1.7513	1.5649												191.4	1.4761	2.2216
191.6	1.7877	1.5777												191.6	1.4737	2.1748
191.8	1.9298	1.5113												191.8	1.7285	2.3231
192	2.0591	1.7028												192	1.6001	2.2612
192.2	1.8852	1.6414												192.2	1.76	2.3109
192.4	1.865	1.7104												192.4	1.6394	2.1274
192.6	1.907	1.5722												192.6	1.7	2.0613
192.8	1.9434	1.6381												192.8	1.6539	2.2009
193	2.0091	1.5623												193	1.7466	2.232
193.2	1.9573	1.6732												193.2	1.7343	2.2242
193.4	1.8126	1.6184												193.4	1.69	2.2663
193.6	1.7428	1.5701												193.6	1.6863	2.1896
193.8	1.7237	1.5694												193.8	1.7512	2.1738
194	1.8203	1.5401												194	1.7217	2.1909
194.2	1.6123	1.5036												194.2	1.7497	2.0147
194.4	1.6939	1.6379												194.4	1.6505	2.1375
194.6	1.7699	1.6845												194.6	1.6626	2.1743
194.8	1.7775	1.6278												194.8	1.7111	2.1346
195	1.7077	1.5064												195	1.7492	2.1646
195.2	1.624	1.7418												195.2	1.8977	2.1147
195.4	1.7545	1.711												195.4	1.6635	2.1314
195.6	1.8738	1.633												195.6	1.6127	2.1462
195.8	1.693	1.4704												195.8	1.7467	2.1798
196	1.7359	1.685												196	1.6563	2.2381
196.2	1.6695	1.5836												196.2	1.7735	2.3253
196.4	1.7507	1.5556												196.4	1.4606	2.3559
196.6	1.8034	1.2275												196.6	1.6636	2.2602
196.8	1.7906	1.3679												196.8	1.7378	2.2219
197	1.6109	1.4277												197	1.6963	2.123
197.2	1.6817	1.4259												197.2	1.5888	2.2733
197.4	1.7691	1.7172												197.4	1.4801	2.1732
197.6	1.7949	1.7968												197.6	1.5991	2.2104
197.8	1.6621	1.7528												197.8	1.5994	1.9775
198	1.6892	1.7339												198	1.6303	2.0871
198.2	1.7664	1.7706												198.2	1.7219	2.0312
198.4	1.8023	1.7748												198.4	1.7081	2.2074
198.6	1.9072	1.7153												198.6	1.7793	2.1834
198.8	1.6839	1.6159												198.8	1.6687	2.0922
199	1.9264	1.5214												199	1.6531	2.0851
199.2	1.7505	1.543												199.2	1.5035	2.1014
199.4	1.8381	1.5348												199.4	1.7019	2.0357
199.6	1.7926	1.5854												199.6	1.7282	2.1908
199.8	1.6786	1.6345												199.8	1.7225	2.1943
200	1.8509	1.4648												200	1.6307	2.2298
200.2	1.6647	1.5743												200.2	1.6894	2.0445
200.4	1.7775	1.5802												200.4	1.5231	1.8817
200.6	1.7515	1.5176												200.6	1.567	1.9698
200.8	1.7271	1.5035												200.8	1.6304	1.9912
201	1.8377	1.4743												201	1.7774	2.0577
201.2	1.7173	1.45												201.2	1.6095	2.2004
201.4	1.8572	1.3841												201.4	1.6021	2.1906
201.6	1.7617	1.4049												201.6	1.5968	2.2985
201.8	1.8492	1.2951												201.8	1.6607	2.0824
202	1.9117	1.4793												202	1.6883	2.1191
202.2	2.0684	1.4381												202.2	1.6787	2.2273
202.4	1.877	1.56												202.4	1.6677	2.1516
202.6	1.9171	1.3608												202.6	1.7589	2.0979
202.8	1.8814	1.4929												202.8	1.8408	2.2931
203	1.9395	1.6127												203	1.7744	2.3273
203.2	2.0112	1.4158												203.2	1.7997	2.2454
203.4	2.0465	1.5981												203.4	1.7709	2.2321
203.6	1.8314	1.6426												203.6	1.8401	2.3609
203.8	1.9679	1.524												203.8	1.6818	2.3766
204	2.0299	1.4186												204	1.9246	2.276
204.2	1.7977	1.5156												204.2	1.6561	2.1641
204.4	1.8894	1.5394												204.4	1.7433	2.3803
204.6	1.9078	1.4691												204.6	1.6913	2.381
204.8	2.1104	1.4591												204.8	1.7078	2.2756
205	1.9468	1.5478												205	1.6561	2.2944
205.2	2.1528	1.4097												205.2	1.7131	2.177
205.4	2.0119	1.5353												205.4	1.7372	2.1018
205.6	1.9268	1.5085												205.6	1.7856	2.1671
205.8	1.9313	1.446												205.8	1.8216	2.1379
206	1.9013	1.5115												206	1.6045	2.3619
206.2	2.0151	1.347												206.2	1.6764	2.1445
206.4	1.9507	1.4365												206.4	1.7289	2.1947
206.6	2.0039	1.4844												206.6	1.7446	2.138
206.8	1.998	1.5142												206.8	1.5623	2.3033
207	2.1331	1.3826												207	1.688	2.1206
207.2	2.062	1.5493												207.2	1.7986	2.1462
207.4	1.9733	1.5563												207.4	1.5934	2.3788
207.6	2.0397	1.3328												207.6	1.7052	2.1653
207.8	2.0613	1.3739												207.8	1.5473	2.0351
208	1.8071	1.4531												208	1.5916	2.1187
208.2	1.8684	1.2923												208.2	1.6942	1.859
208.4	1.9023	1.3995												208.4	1.84	2.1998
208.6	2.0018	1.3576												208.6	2.0488	2.1579
208.8	2.1763	1.4508												208.8	1.8164	2.2613
209	2.2037	1.3354												209	1.8315	2.2561
209.2	2.1372	1.3217												209.2	1.8167	2.1606
209.4	2.1103	1.3802												209.4	1.6789	2.2914
209.6	2.0393	1.71												209.6	1.5942	2.344
209.8	1.9994	1.6611												209.8	1.5811	2.2481
210	1.998	1.603												210	1.7772	2.2107
210.2	1.9987	1.6915												210.2	1.7061	2.3742
210.4	2.148	1.4667												210.4	1.7724	2.165
210.6	1.9885	1.4602												210.6	1.5529	2.187
210.8	2.0812	1.4832												210.8	1.7587	2.1368
211	2.0425	1.4719												211	1.5076	2.2209
211.2	2.1312	1.5363												211.2	1.4871	2.2329
211.4	2.0254	1.5181												211.4	1.7127	2.2016
211.6	1.9706	1.6071												211.6	1.6031	2.1769
211.8	2.0172	1.4009												211.8	1.6289	2.1407
212	2.0605	1.6022												212	1.7806	2.0952
212.2	2.1082	1.5289												212.2	1.682	2.1093
212.4	2.0828	1.4769												212.4	1.6701	2.1355
212.6	1.8718	1.7974												212.6	1.6481	2.4341
212.8	2.1223	1.6218												212.8	1.6782	2.2505
213	1.8915	1.39												213	1.7712	2.1536
213.2	1.9731	1.6915												213.2	1.8308	2.2397
213.4	2.0335	1.5844												213.4	1.8679	2.1396
213.6	1.8859	1.6127												213.6	1.7366	2.177
213.8	1.9468	1.5041												213.8	1.8481	2.0979
214	1.9413	1.6604												214	1.6212	2.0633
214.2	2.0073	1.6582												214.2	1.6544	1.9693
214.4	2.0761	1.5919												214.4	1.9048	2.1009
214.6	2.042	1.7915												214.6	1.8286	2.1177
214.8	1.8887	1.7218												214.8	1.8622	2.1923
215	1.8428	1.7649												215	1.5931	2.273
215.2	1.9737	1.8538												215.2	1.6242	2.1531
215.4	2.1114	1.7034												215.4	1.7682	2.1391
215.6	2.0858	1.6512												215.6	1.6126	2.2485
215.8	2.0423	1.637												215.8	1.6954	2.3421
216	2.0751	1.5416												216	1.7746	2.4095
216.2	1.9375	1.7031												216.2	1.7177	2.3045
216.4	1.939	1.7496												216.4	2.0252	2.5059
216.6	1.8657	1.6054												216.6	1.8626	2.2055
216.8	1.8737	1.8439												216.8	1.7253	2.1923
217	2.0162	1.6809												217	1.8844	2.2401
217.2	1.9909	1.7368												217.2	1.9262	2.2587
217.4	1.816	1.6983												217.4	1.6741	2.1926
217.6	1.933	1.7635												217.6	1.528	2.1812
217.8	1.7967	1.6484												217.8	1.7698	2.3269
218	1.8458	1.6319												218	1.6696	2.1952
218.2	1.9346	1.6048												218.2	1.5631	2.2648
218.4	2.0228	1.7144												218.4	1.4358	2.2334
218.6	2.0242	1.6083												218.6	1.5658	2.1897
218.8	2.1068	1.6266												218.8	1.5771	2.0186
219	2.0782	1.6455												219	1.408	2.063
219.2	2.0023	1.9085												219.2	1.5917	2.169
219.4	2.0898	1.7084												219.4	1.52	2.1905
219.6	1.9672	1.8128												219.6	1.4701	2.1194
219.8	2.2321	1.5385												219.8	1.5157	2.231
220	2.034	1.5976												220	1.5111	2.0557
220.2	2.0447	1.6798												220.2	1.5548	1.9866
220.4	1.9975	1.5144												220.4	1.4582	2.1547
220.6	2.0595	1.6183												220.6	1.6079	2.0067
220.8	1.9575	1.4945												220.8	1.3986	2.0916
221	2.0382	1.3848												221	1.3873	1.9866
221.2	2.0714	1.452												221.2	1.3976	2.0445
221.4	1.9365	1.5758												221.4	1.4491	2.1054
221.6	2.0066	1.5572												221.6	1.5364	2.0265
221.8	2.1699	1.4944												221.8	1.573	2.1837
222	2.0702	1.5904												222	1.6362	2.1515
222.2	2.1028	1.7962												222.2	1.5292	2.263
222.4	1.9143	1.4782												222.4	1.5564	2.2571
222.6	2.1023	1.5234												222.6	1.4904	2.2961
222.8	1.9772	1.2333												222.8	1.5382	2.3526
223	2.0045	1.5995												223	1.5279	2.3297
223.2	2.1099	1.4785												223.2	1.5506	2.3647
223.4	1.9107	1.5946												223.4	1.3413	2.3778
223.6	1.9766	1.6636												223.6	1.5862	2.4524
223.8	2.0663	1.5601												223.8	1.3016	2.4095
224	1.9315	1.586												224	1.5944	2.2846
224.2	2.1565	1.4952												224.2	1.5222	2.3554
224.4	2.2601	1.4443												224.4	1.6923	2.2531
224.6	2.0818	1.4212												224.6	1.5677	2.2434
224.8	2.1855	1.5274												224.8	1.478	2.2334
225	2.3495	1.4166												225	1.4175	2.1905
225.2	2.0291	1.3881												225.2	1.4556	2.1964
225.4	1.7552	1.4658												225.4	1.6253	2.1372
225.6	2.0024	1.3937												225.6	1.4254	2.0292
225.8	2.052	1.4468												225.8	1.3509	2.2381
226	2.0687	1.3388												226	1.7281	2.2145
226.2	2.0315	1.5358												226.2	1.5393	2.123
226.4	2.1549	1.6164												226.4	1.6941	2.2114
226.6	2.1853	1.268												226.6	1.6631	2.1536
226.8	2.0195	1.486												226.8	1.5908	2.1571
227	2.0217	1.4752												227	1.6334	2.0292
227.2	1.856	1.3725												227.2	1.7697	2.0722
227.4	1.9345	1.2447												227.4	1.6452	2.0195
227.6	2.0286	1.4327												227.6	1.7578	2.1086
227.8	1.9984	1.4967												227.8	1.6931	2.334
228	2.1069	1.3865												228	1.8257	2.3641
228.2	1.9764	1.334												228.2	1.6695	2.371
228.4	2.0137	1.4209												228.4	1.6372	2.459
228.6	2.0944	1.3894												228.6	1.7133	2.3381
228.8	2.0514	1.3428												228.8	1.6329	2.3962
229	1.9289	1.4699												229	1.5461	2.3681
229.2	2.035	1.3048												229.2	1.3631	2.3668
229.4	2.1269	1.3071												229.4	1.5173	2.3185
229.6	1.928	1.3431												229.6	1.7211	2.4489
229.8	2.0247	1.4742												229.8	1.5614	2.3423
230	1.9209	1.6252												230	1.6555	2.3429
230.2	1.847	1.6279												230.2	1.6805	2.1574
230.4	1.9444	1.5671												230.4	1.5417	2.2918
230.6	1.9577	1.5243												230.6	1.7342	2.092
230.8	1.8497	1.424												230.8	1.512	2.1814
231	1.7719	1.5444												231	1.6026	2.2799
231.2	1.7872	1.48												231.2	1.5837	2.202
231.4	1.7355	1.5781												231.4	1.6328	2.1937
231.6	2.0158	1.473												231.6	1.6705	2.1853
231.8	1.9661	1.5615												231.8	1.6547	2.3308
232	1.9239	1.3051												232	1.562	2.1808
232.2	1.8836	1.6646												232.2	1.6377	2.4402
232.4	1.9414	1.6263												232.4	1.5914	2.3161
232.6	1.8222	1.4866												232.6	1.6214	2.4205
232.8	1.9948	1.4102												232.8	1.5537	2.4451
233	1.9058	1.4566												233	1.5962	2.2872
233.2	1.8694	1.5995												233.2	1.659	2.1538
233.4	2.0011	1.3622												233.4	1.5818	2.162
233.6	2.0457	1.4739												233.6	1.458	2.1499
233.8	1.9465	1.5757												233.8	1.5872	2.1716
234	1.919	1.5491												234	1.4862	2.0831
234.2	2.0484	1.4183												234.2	1.5995	2.1803
234.4	2.0067	1.3973												234.4	1.575	2.1275
234.6	2.1042	1.4412												234.6	1.641	2.1462
234.8	2.0491	1.3837												234.8	1.6668	2.2299
235	1.9352	1.3221												235	1.4936	2.2853
235.2	2.0767	1.4												235.2	1.8241	2.4019
235.4	1.9796	1.3631												235.4	1.5825	2.4428
235.6	1.9557	1.5191												235.6	1.5632	2.2578
235.8	1.9667	1.3869												235.8	1.6228	2.4865
236	1.7742	1.3911												236	1.6081	2.5724
236.2	1.9146	1.4612												236.2	1.564	2.3734
236.4	2.0264	1.4327												236.4	1.4783	2.3129
236.6	1.9501	1.4517												236.6	1.7035	2.1945
236.8	2.0171	1.4162												236.8	1.5994	2.2909
237	1.9641	1.4832												237	1.54	2.2985
237.2	2.0204	1.3279												237.2	1.6378	2.4011
237.4	2.0574	1.4092												237.4	1.533	2.1452
237.6	2.0435	1.4567												237.6	1.552	2.1683
237.8	1.9465	1.3356												237.8	1.6856	2.0598
238	2.0384	1.4469												238	1.5414	2.2129
238.2	2.0767	1.5215												238.2	1.6008	2.3867
238.4	1.9694	1.4424												238.4	1.5112	2.1519
238.6	2.0032	1.4307												238.6	1.5786	2.2582
238.8	1.9912	1.2824												238.8	1.6128	2.1744
239	1.9468	1.4918												239	1.6256	2.3595
239.2	1.983	1.4058												239.2	1.6892	2.0634
239.4	1.8712	1.3246												239.4	1.4314	2.2598
239.6	1.9172	1.4724												239.6	1.4425	2.2953
239.8	1.9239	1.3927												239.8	1.5383	2.1408
240	1.999	1.4467												240	1.4597	2.1598
240.2	1.9555	1.582												240.2	1.4199	2.0385
240.4	2.0207	1.5868												240.4	1.5857	2.1739
240.6	2.1208	1.5125												240.6	1.6007	2.2603
240.8	1.9376	1.4698												240.8	1.5531	2.2089
241	1.9839	1.5148												241	1.446	2.2931
241.2	1.9631	1.547												241.2	1.4704	2.2138
241.4	1.9247	1.5093												241.4	1.4672	2.1692
241.6	1.9583	1.6421												241.6	1.4607	2.1383
241.8	1.9374	1.5509												241.8	1.7205	2.314
242	1.9409	1.5622												242	1.6896	2.4676
242.2	1.9519	1.7948												242.2	1.5003	2.4055
242.4	2.2848	1.721												242.4	1.4648	2.4221
242.6	2.2426	1.6407												242.6	1.5043	2.3651
242.8	2.0508	1.6748												242.8	1.5132	2.4506
243	2.0695	1.6464												243	1.479	2.3552
243.2	2.0018	1.6324												243.2	1.5562	2.2495
243.4	2.1354	1.7448												243.4	1.4727	2.4269
243.6	2.1944	1.7441												243.6	1.5315	2.4922
243.8	2.2052	1.8288												243.8	1.4295	2.2762
244	2.2336	1.8207												244	1.7496	2.0708
244.2	2.3736	1.6907												244.2	1.5186	2.3253
244.4	2.1937	1.7352												244.4	1.7755	2.0917
244.6	2.056	1.65												244.6	1.5566	2.1056
244.8	2.1824	1.6852												244.8	1.5319	2.1853
245	2.0683	1.6772												245	1.7257	2.3196
245.2	2.0333	1.717												245.2	1.835	2.205
245.4	2.1415	1.6428												245.4	1.6473	2.1047
245.6	1.9107	1.7124												245.6	1.5941	2.1484
245.8	1.9021	1.7077												245.8	1.6947	1.8342
246	1.8648	1.7829												246	1.8996	1.7527
246.2	1.8213	1.613												246.2	2.1228	2.0772
246.4	1.8708	1.7147												246.4	1.993	1.9364
246.6	1.8128	1.6243												246.6	1.9051	2.0249
246.8	1.9274	1.8052												246.8	1.7315	2.078
247	1.9191	1.7845												247	1.8103	2.0768
247.2	2.0626	1.781												247.2	1.8027	2.3406
247.4	2.017	1.6534												247.4	1.8034	2.1075
247.6	2.2067	1.8081												247.6	1.8587	2.2754
247.8	2.01	1.6217												247.8	1.9199	2.2254
248	1.9925	1.6553												248	1.9043	2.0645
248.2	2.0429	1.6801												248.2	1.9931	2.2197
248.4	1.9925	1.6415												248.4	1.769	2.0607
248.6	2.0999	1.5721												248.6	1.7848	2.253
248.8	2.1334	1.6832												248.8	1.8585	2.1405
249	2.2758	1.5871												249	1.78	2.2519
249.2	2.2948	1.6627												249.2	1.8373	2.0924
249.4	2.055	1.6331												249.4	1.838	2.0608
249.6	1.8669	1.689												249.6	1.8139	2.0279
249.8	1.8538	1.6297												249.8	1.6948	2.3137
250	2.0096	1.6783												250	1.6262	2.1175
250.2	2.078	1.7211												250.2	1.7057	2.2206
250.4	2.037	1.784												250.4	1.6271	2.1585
250.6	2.1967	1.817												250.6	1.6472	2.0106
250.8	2.0411	1.6204												250.8	1.6783	2.3091
251	2.1511	1.7847												251	1.766	2.0762
251.2	2.0685	1.6462												251.2	1.7713	2.3124
251.4	1.9591	1.5643												251.4	1.6842	2.3199
251.6	2.1722	1.6406												251.6	1.7862	2.0855
251.8	1.9369	1.8417												251.8	1.7735	2.0434
252	1.9242	1.5267												252	1.7426	2.1716
252.2	1.9446	1.6447												252.2	1.7165	2.2267
252.4	1.8243	1.4773												252.4	1.8187	2.1355
252.6	1.8454	1.5824												252.6	1.748	1.8717
252.8	2.0318	1.6513												252.8	1.7332	2.1367
253	2.0642	1.6591												253	1.7704	2.1503
253.2	1.9539	1.6813												253.2	1.9073	2.1576
253.4	1.9446	1.5981												253.4	1.5948	2.1331
253.6	2.0687	1.5517												253.6	1.6527	2.2607
253.8	1.7927	1.511												253.8	1.9056	2.37
254	1.9401	1.6164												254	1.9616	2.1502
254.2	1.8787	1.754												254.2	1.847	2.1689
254.4	1.9686	1.628												254.4	1.7505	2.2874
254.6	1.9066	1.5635												254.6	1.6744	2.3495
254.8	1.9247	1.5288												254.8	1.6981	2.289
255	1.8824	1.7425												255	1.8143	2.2967
255.2	1.8856	1.7837												255.2	1.564	2.3054
255.4	1.9608	1.5725												255.4	1.5754	2.343
255.6	1.9849	1.5622												255.6	1.7418	2.352
255.8	1.9882	1.8048												255.8	1.9709	2.3787
256	2.0949	1.7782												256	1.9699	2.4332
256.2	2.0951	1.9567												256.2	1.9912	2.5871
256.4	1.9627	1.7142												256.4	1.7215	2.3457
256.6	1.9787	2.1521												256.6	1.752	2.288
256.8	2.0046	1.7565												256.8	1.54	2.2035
257	2.1748	2.0229												257	1.6994	2.3599
257.2	1.9665	1.8246												257.2	1.5309	2.1388
257.4	2.0507	1.9089												257.4	1.5991	2.4211
257.6	2.0551	2.0148												257.6	1.764	2.4495
257.8	1.9283	2.2091												257.8	1.5014	2.3528
258	2.0385	2.1713												258	1.4897	2.3565
258.2	2.0394	2.0745												258.2	1.5041	2.4138
258.4	2.0861	2.0453												258.4	1.6048	2.3403
258.6	2.01	1.9514												258.6	1.6741	2.434
258.8	2.0569	1.5844												258.8	1.75	2.3066
259	1.9731	1.719												259	1.7778	2.4762
259.2	2.0589	1.9499												259.2	1.8555	2.4045
259.4	2.0268	2.1959												259.4	1.8853	2.4559
259.6	2.0262	2.2125												259.6	1.7905	2.4298
259.8	2.0491	2.1605												259.8	1.9223	2.5823
260	1.9208	2.1161												260	1.8905	2.5644
260.2	1.8805	1.8561												260.2	1.968	2.3686
260.4	1.9483	2.1128												260.4	1.8624	2.4104
260.6	1.95	1.8749												260.6	1.7374	2.4455
260.8	2.0718	2.1424												260.8	1.867	2.2834
261	1.9161	2.2187												261	1.7986	2.4285
261.2	1.9272	2.02												261.2	1.6206	2.4873
261.4	1.9791	1.9317												261.4	1.7762	2.4844
261.6	1.9094	2.0479												261.6	1.8848	2.4704
261.8	1.9266	2.1718												261.8	1.7168	2.4411
262	1.8418	2.0719												262	1.8983	2.6099
262.2	1.7714	1.7614												262.2	1.6875	2.5229
262.4	1.9672	1.909												262.4	1.6671	2.5445
262.6	1.9403	1.8452												262.6	1.7473	2.459
262.8	1.9449	2.0418												262.8	1.9075	2.4875
263	2.0308	1.949												263	1.9758	2.4324
263.2	1.9906	1.9484												263.2	1.7079	2.4693
263.4	1.9897	2.0587												263.4	1.8548	2.3814
263.6	2.0317	1.9306												263.6	2.0799	2.431
263.8	1.8893	2.1815												263.8	2.0781	2.3726
264	2.019	2.3204												264	2.0205	2.2923
264.2	1.7961	1.9915												264.2	1.9841	2.4019
264.4	1.8935	2.1101												264.4	2.0404	2.4102
264.6	1.8201	1.8587												264.6	2.0314	2.398
264.8	1.9325	1.6456												264.8	1.8873	2.2847
265	1.8506	1.7354												265	1.7574	2.5178
265.2	1.7342	1.6564												265.2	1.852	2.4636
265.4	1.6671	1.5536												265.4	1.8529	2.4813
265.6	1.9106	1.4962												265.6	1.9257	2.3596
265.8	1.8245	1.6669												265.8	1.8449	2.2613
266	1.8986	1.9323												266	1.8992	2.281
266.2	1.905	1.7533												266.2	1.8201	2.579
266.4	1.9974	1.6799												266.4	2.0523	2.2525
266.6	2.0961	1.8245												266.6	2.0087	2.5248
266.8	1.8849	1.7203												266.8	1.9301	2.3803
267	2.0214	1.8468												267	1.8843	2.4989
267.2	1.981	2.0144												267.2	1.9579	2.3902
267.4	2.1173	1.8864												267.4	1.7877	2.2079
267.6	2.153	1.7442												267.6	1.8245	2.4195
267.8	1.9881	1.7361												267.8	1.7744	2.48
268	2.0804	1.7975												268	1.9785	2.4273
268.2	2.095	1.8607												268.2	1.9017	2.494
268.4	2.0009	1.8437												268.4	1.9325	2.3938
268.6	2.0492	1.8701												268.6	1.9418	2.3392
268.8	1.9739	1.7765												268.8	2.0663	2.1948
269	2.0242	1.8473												269	2.0082	2.4243
269.2	2.1289	1.8346												269.2	1.9882	2.4538
269.4	2.07	1.9297												269.4	2.1496	2.5504
269.6	2.1669	1.8021												269.6	2.1074	2.4578
269.8	2.1648	1.8177												269.8	2.0586	2.3666
270	2.0704	1.6479												270	2.0882	2.3277
270.2	1.9143	1.6357												270.2	1.895	2.4191
270.4	2.1383	1.6274												270.4	1.9432	2.2997
270.6	1.9697	1.5909												270.6	2.0834	2.4039
270.8	2.1333	1.503												270.8	2.0827	2.3376
271	2.2314	1.6157												271	1.9123	2.2696
271.2	2.0615	1.6733												271.2	2.1193	2.3738
271.4	2.0153	1.6446												271.4	2.0561	2.3605
271.6	2.0337	1.7312												271.6	2.2032	2.4196
271.8	2.0371	1.8666												271.8	2.2553	2.4323
272	2.0248	1.9913												272	2.1534	2.6292
272.2	2.0178	1.723												272.2	2.0604	2.6008
272.4	1.9704	1.7043												272.4	2.3403	2.5581
272.6	2.0273	1.6695												272.6	1.9609	2.3986
272.8	2.1086	1.6759												272.8	2.0421	2.4274
273	2.0402	1.7295												273	1.9192	2.4551
273.2	1.9834	1.6968												273.2	2.0477	2.5678
273.4	1.886	1.7376												273.4	1.9843	2.5395
273.6	2.0785	1.7194												273.6	2.036	2.5026
273.8	2.0746	1.7635												273.8	2.0778	2.6345
274	1.9645	1.5708												274	2.192	2.5153
274.2	2.1195	1.5116												274.2	2.14	2.388
274.4	2.0407	1.6987												274.4	2.2165	2.4234
274.6	2.0584	1.7125												274.6	2.1232	2.4752
274.8	2.1272	1.6417												274.8	1.9013	2.528
275	2.0393	1.7308												275	1.9912	2.5529
275.2	1.9915	1.747												275.2	2.1375	2.7368
275.4	2.0619	1.7104												275.4	2.2309	2.574
275.6	2.006	1.7738												275.6	2.2851	2.5181
275.8	2.1304	1.7274												275.8	2.1241	2.5348
276	2.0407	1.7054												276	2.1434	2.5585
276.2	2.1135	1.7721												276.2	2.4072	2.4801
276.4	1.9992	1.8474												276.4	2.112	2.5878
276.6	2.0453	1.9482												276.6	2.052	2.7072
276.8	2.0008	1.9742												276.8	2.076	2.6067
277	2.1253	1.9788												277	2.1332	2.6554
277.2	2.3687	2.0287												277.2	1.9654	2.6362
277.4	2.2332	2.1246												277.4	1.9695	2.5644
277.6	2.2773	1.9781												277.6	2.0075	2.5813
277.8	2.2364	1.8313												277.8	2.1223	2.4699
278	2.1462	1.9343												278	1.9526	2.5788
278.2	2.1163	1.8128												278.2	2.0805	2.621
278.4	2.2222	2.0508												278.4	2.0604	2.54
278.6	2.2256	1.8797												278.6	2.0178	2.7347
278.8	2.0265	1.719												278.8	1.9408	2.7184
279	2.1546	1.7842												279	1.7796	2.7342
279.2	2.135	1.9537												279.2	1.8062	2.4513
279.4	2.2198	1.7916												279.4	1.861	2.7094
279.6	2.2209	1.9429												279.6	1.9744	2.6781
279.8	2.1965	1.8905												279.8	1.6022	2.6306
280	2.0632	2.0976												280	1.8073	2.6545
280.2	2.0939	2.1823												280.2	1.768	2.6159
280.4	1.9999	2.0766												280.4	1.7264	2.6297
280.6	2.3575	2.0089												280.6	1.8239	2.5202
280.8	2.0399	2.3358												280.8	1.777	2.6085
281	2.1312	2.0775												281	1.7894	2.6779
281.2	2.2138	2.1957												281.2	1.8472	2.637
281.4	2.0804	2.2198												281.4	1.7228	2.6259
281.6	2.2233	2.317												281.6	1.7249	2.4606
281.8	2.0989	2.3055												281.8	1.9178	2.4622
282	2.1547	2.2078												282	1.794	2.4855
282.2	1.9906	1.8482												282.2	1.9071	2.5361
282.4	1.9924	1.9906												282.4	1.8442	2.5175
282.6	2.1665	1.8669												282.6	1.7792	2.6882
282.8	1.9879	1.9688												282.8	1.7362	2.5022
283	2.0947	1.958												283	1.7899	2.6195
283.2	2.1035	2.1233												283.2	1.8067	2.4654
283.4	2.063	2.0708												283.4	1.9808	2.5644
283.6	2.0534	1.9595												283.6	2.1745	2.4445
283.8	2.0177	1.939												283.8	2.1921	2.4392
284	1.9007	2.0185												284	2.1353	2.4404
284.2	1.8726	1.9151												284.2	1.9433	2.441
284.4	1.9733	1.8809												284.4	2.0816	2.3681
284.6	2.0035	1.8783												284.6	2.0513	2.4366
284.8	2.1124	1.8618												284.8	1.8404	2.4172
285	1.99	1.8												285	1.8872	2.428
285.2	1.9185	2.0382												285.2	1.9133	2.3834
285.4	1.9705	2.139												285.4	1.8403	2.3384
285.6	2.0197	2.5246												285.6	1.8208	2.4027
285.8	1.9678	2.0024												285.8	2.1555	2.4222
286	1.9812	1.9077												286	2.0716	2.6111
286.2	1.8182	1.844												286.2	1.9754	2.4522
286.4	2.0231	1.8176												286.4	1.9423	2.5118
286.6	2.0696	1.9654												286.6	1.8912	2.5251
286.8	1.8868	1.9248												286.8	1.893	2.5096
287	1.9226	1.8685												287	1.8861	2.6877
287.2	2.0069	1.7423												287.2	1.9597	2.2204
287.4	2.0626	1.8478												287.4	1.838	2.431
287.6	1.9121	1.7073												287.6	1.7616	2.4883
287.8	2.2511	1.7798												287.8	1.6758	2.4264
288	2.2513	1.794												288	1.9629	2.353
288.2	2.2128	1.74												288.2	1.8892	2.3702
288.4	2.3517	1.9661												288.4	1.8102	2.2191
288.6	2.6174	1.8968												288.6	1.9908	2.4161
288.8	2.3531	1.8341												288.8	1.915	2.4125
289	2.3774	1.7998												289	2.0287	2.3699
289.2	2.2223	1.9702												289.2	1.8514	2.2935
289.4	2.1126	1.7361												289.4	1.7066	2.3147
289.6	2.0989	1.7688												289.6	1.981	2.458
289.8	2.0085	1.8786												289.8	1.8382	2.3797
290	1.9176	1.7986												290	1.9602	2.3596
290.2	1.9634	1.7906												290.2	1.7961	2.3885
290.4	1.9568	1.6852												290.4	1.8803	2.3998
290.6	1.9338	1.7316												290.6	1.8203	2.3426
290.8	2.0205	1.8058												290.8	1.7316	2.386
291	2.091	1.731												291	1.8142	2.3673
291.2	2.0203	1.7231												291.2	1.821	2.373
291.4	1.9923	1.8754												291.4	1.9711	2.4396
291.6	2.0298	1.6855												291.6	1.871	2.4193
291.8	2.0712	1.7436												291.8	2.0279	2.6492
292	2.0869	1.9847												292	1.8608	2.6904
292.2	1.8773	2.0488												292.2	1.8793	2.4354
292.4	2.0061	1.9149												292.4	1.9897	2.5594
292.6	1.9114	2.0785												292.6	2.0585	2.3351
292.8	1.9857	1.9152												292.8	2.1155	2.3526
293	2.0655	2.077												293	2.2207	2.1873
293.2	1.8846	2.0051												293.2	1.9834	2.3507
293.4	2.0106	2.0265												293.4	2.1967	2.5487
293.6	1.9898	2.0296												293.6	2.2599	2.3255
293.8	1.9763	1.9582												293.8	1.9925	2.2928
294	2.0747	1.928												294	2.2278	2.4641
294.2	2.1097	1.7761												294.2	2.0334	2.403
294.4	1.9292	1.8272												294.4	2.21	2.4327
294.6	2.2688	1.7932												294.6	2.0437	2.5337
294.8	1.838	1.7733												294.8	2.1415	2.374
295	2.018	1.841												295	2.1174	2.5727
295.2	1.8422	1.9231												295.2	2.0865	2.414
295.4	2.0106	1.8804												295.4	1.9378	2.4979
295.6	2.0518	1.9044												295.6	2.2303	2.507
295.8	2.0943	1.9812												295.8	2.1518	2.5084
296	2.005	1.91												296	2.3035	2.4877
296.2	2.0493	1.8305												296.2	2.3296	2.4905
296.4	1.764	1.8917												296.4	2.2911	2.4954
296.6	1.91	1.8639												296.6	2.2175	2.7067
296.8	1.8281	1.8174												296.8	2.0769	2.6284
297	1.8399	1.984												297	1.9922	2.5951
297.2	1.8694	2.0907												297.2	2.0341	2.526
297.4	1.8299	2.1362												297.4	2.1627	2.4981
297.6	2.0159	2.0295												297.6	2.0488	2.5174
297.8	2.008	1.9051												297.8	2.0428	2.5412
298	1.6657	1.7572												298	2.0072	2.6935
298.2	1.7615	1.8555												298.2	2.1367	2.4909
298.4	1.7832	1.9566												298.4	2.016	2.2803
298.6	1.8641	1.8543												298.6	2.0586	2.6278
298.8	1.8613	1.8802												298.8	1.9744	2.8139
299	1.7667	1.9159												299	1.9762	2.7949
299.2	1.8641	1.906												299.2	2.0256	2.8176
299.4	1.8429	2.05												299.4	2.12	2.6067
299.6	1.9061	1.9624												299.6	1.9202	2.4894
299.8	1.8298	1.9253												299.8	2.141	2.4996
300	1.7443	1.8075												300	2.2166	2.2719
															Sildenafil
mean	1.60	1.54												mean	1.70	2.09
SD	0.34	0.22												SD	0.27	0.31

## Sheet: rg
Sildenafil	Run 1	Run 2		Linagliptin	Run 1	Run 2
	19.7062	19.623			19.406	19.4979
	19.7434	19.6078			19.4622	19.5687
	19.7521	19.6352			19.4282	19.528
	19.5629	19.6071			19.3893	19.6085
	19.5997	19.5593			19.4113	19.5498
	19.6192	19.5493			19.4158	19.5006
	19.6177	19.5773			19.4908	19.5539
	19.6645	19.5957			19.4064	19.5055
	19.713	19.5648			19.4023	19.6187
	19.671	19.5847			19.4421	19.5819
	19.6631	19.6011			19.4922	19.6041
	19.7406	19.6257			19.5306	19.5696
	19.6911	19.6406			19.4453	19.6621
	19.6216	19.5617			19.437	19.6181
	19.741	19.6333			19.4339	19.5192
	19.5913	19.628			19.4107	19.5391
	19.6672	19.5813			19.4016	19.6627
	19.6433	19.5319			19.4817	19.6178
	19.6765	19.5284			19.5416	19.556
	19.6531	19.5439			19.4831	19.5964
	19.7065	19.5717			19.5267	19.6192
	19.6333	19.5535			19.3747	19.5498
	19.7649	19.6222			19.5171	19.563
	19.6657	19.6135			19.6146	19.6339
	19.7736	19.5741			19.5025	19.5121
	19.775	19.5515			19.5019	19.6061
	19.609	19.6172			19.5051	19.6621
	19.6486	19.5682			19.4031	19.5509
	19.6965	19.5946			19.4903	19.6041
	19.6256	19.5618			19.3959	19.5409
	19.7187	19.5351			19.5017	19.5957
	19.685	19.5496			19.3326	19.5249
	19.7487	19.5903			19.4286	19.5616
	19.7923	19.5841			19.486	19.5628
	19.6929	19.6211			19.4998	19.5483
	19.6802	19.6213			19.5098	19.5236
	19.7786	19.5641			19.5324	19.5039
	19.7737	19.5032			19.5234	19.5267
	19.6882	19.5818			19.5207	19.5553
	19.6635	19.4941			19.536	19.4769
	19.6536	19.6393			19.5414	19.593
	19.7317	19.5886			19.5101	19.4874
	19.7522	19.5893			19.602	19.4862
	19.6628	19.5566			19.5933	19.5364
	19.6958	19.536			19.5483	19.4242
	19.644	19.6039			19.5069	19.4365
	19.5386	19.5137			19.4946	19.4645
	19.6036	19.5177			19.5	19.488
	19.6186	19.5513			19.4408	19.5685
	19.7141	19.4987			19.4275	19.5573
	19.6605	19.5262			19.5396	19.4451
	19.6496	19.4429			19.3306	19.4995
	19.6807	19.5676			19.4198	19.4793
	19.6401	19.5619			19.4819	19.5263
	19.6861	19.5458			19.4909	19.5429
	19.6755	19.5241			19.4494	19.4464
	19.6538	19.5585			19.4531	19.4864
	19.539	19.5712			19.4689	19.58
	19.675	19.4988			19.4625	19.5775
	19.7002	19.5556			19.4748	19.606
	19.5415	19.497			19.484	19.6152
	19.6017	19.5028			19.3845	19.6472
	19.5981	19.6412			19.4052	19.5966
	19.5715	19.5756			19.4883	19.5533
	19.6752	19.5978			19.5083	19.5264
	19.6764	19.6396			19.5755	19.5909
	19.6031	19.5035			19.4703	19.5476
	19.6882	19.5906			19.4466	19.592
	19.6446	19.6037			19.4528	19.548
	19.5324	19.6008			19.5214	19.5907
	19.6179	19.5362			19.4597	19.5717
	19.5852	19.6676			19.438	19.5273
	19.6403	19.5751			19.4597	19.5871
	19.637	19.5565			19.4158	19.4881
	19.6439	19.608			19.5008	19.615
	19.7366	19.5361			19.4066	19.5781
	19.6241	19.6108			19.4489	19.5468
	19.6441	19.5037			19.5189	19.5064
	19.5665	19.6357			19.4061	19.615
	19.5541	19.5431			19.4479	19.525
	19.5188	19.5542			19.5179	19.5072
	19.6408	19.6108			19.4947	19.4955
	19.6118	19.6833			19.4908	19.5339
	19.6218	19.5772			19.4649	19.5261
	19.643	19.5502			19.5091	19.5965
	19.5822	19.6444			19.4366	19.6601
	19.6618	19.7221			19.4779	19.5833
	19.619	19.6301			19.5858	19.6168
	19.7164	19.5812			19.4363	19.5991
	19.7409	19.5194			19.555	19.5844
	19.7121	19.6361			19.4791	19.5343
	19.6861	19.628			19.5856	19.4893
	19.6954	19.6577			19.5491	19.5124
	19.616	19.5362			19.5573	19.4821
	19.5856	19.6087			19.4544	19.6245
	19.5917	19.6174			19.563	19.5781
	19.627	19.6483			19.4493	19.5546
	19.6214	19.6265			19.5119	19.4803
	19.6776	19.5982			19.5461	19.4373
	19.7137	19.6803			19.5941	19.5429
	19.6729	19.7014			19.6638	19.5268
	19.75	19.6415			19.5906	19.5021
	19.7041	19.6979			19.5778	19.5411
	19.6856	19.7092			19.6006	19.5876
	19.7267	19.6798			19.6113	19.6237
	19.7409	19.5801			19.5109	19.5227
	19.7079	19.6554			19.5024	19.4795
	19.7134	19.6149			19.5468	19.5203
	19.7268	19.6407			19.4995	19.4474
	19.7139	19.6253			19.5227	19.5513
	19.6721	19.6334			19.5417	19.5517
	19.6018	19.639			19.5733	19.528
	19.7338	19.6312			19.5436	19.4688
	19.7401	19.5666			19.4861	19.41
	19.6756	19.6368			19.5475	19.4878
	19.5923	19.6226			19.5636	19.5405
	19.5907	19.676			19.4976	19.4415
	19.6801	19.6226			19.5314	19.5693
	19.6033	19.6081			19.6122	19.5595
	19.579	19.6088			19.619	19.5191
	19.6233	19.7397			19.5625	19.569
	19.6402	19.6981			19.5336	19.5074
	19.582	19.6563			19.6663	19.4459
	19.5976	19.6883			19.6503	19.5914
	19.5501	19.7242			19.6269	19.514
	19.4926	19.6349			19.6152	19.4241
	19.5409	19.8023			19.6265	19.4629
	19.5306	19.772			19.6695	19.4721
	19.5185	19.7695			19.6301	19.5472
	19.5794	19.6324			19.5256	19.4606
	19.5483	19.7111			19.5449	19.4496
	19.5588	19.7086			19.6092	19.6139
	19.574	19.6872			19.7003	19.5611
	19.5402	19.6475			19.601	19.5544
	19.5587	19.7791			19.5826	19.4957
	19.5697	19.7516			19.5759	19.4676
	19.583	19.6503			19.5336	19.6479
	19.5972	19.6902			19.5118	19.5239
	19.6689	19.7336			19.4927	19.6054
	19.6408	19.7402			19.5935	19.5608
	19.6611	19.657			19.5233	19.5073
	19.5753	19.6166			19.4784	19.5733
	19.5881	19.6501			19.558	19.6047
	19.5741	19.6141			19.5118	19.5659
	19.6132	19.6297			19.4542	19.6507
	19.6707	19.5727			19.5454	19.6115
	19.6837	19.5756			19.4975	19.6003
	19.6886	19.6417			19.4971	19.6259
	19.5865	19.6858			19.5333	19.5534
	19.7856	19.6636			19.5578	19.5467
	19.7176	19.6033			19.4408	19.5594
	19.607	19.6886			19.5172	19.5342
	19.6983	19.5721			19.4155	19.5716
	19.7126	19.654			19.4968	19.4929
	19.684	19.6602			19.5149	19.5675
	19.7136	19.5895			19.4099	19.5946
	19.7091	19.57			19.4686	19.5206
	19.6924	19.608			19.4921	19.584
	19.6663	19.5802			19.3807	19.5453
	19.7225	19.6195			19.4427	19.445
	19.7121	19.6562			19.4996	19.5149
	19.7633	19.6544			19.48	19.5458
	19.6703	19.604			19.5346	19.5555
	19.6635	19.6091			19.4497	19.5836
	19.5946	19.5967			19.4918	19.5795
	19.6268	19.6364			19.4664	19.5802
	19.7593	19.6719			19.534	19.5681
	19.715	19.6745			19.5385	19.4759
	19.6881	19.6616			19.6006	19.5146
	19.609	19.5982			19.4797	19.5323
	19.6995	19.6022			19.5945	19.4704
	19.619	19.6335			19.5059	19.5549
	19.615	19.6135			19.5364	19.589
	19.6781	19.601			19.6402	19.6437
	19.6251	19.6169			19.5405	19.4958
	19.7027	19.6276			19.5325	19.605
	19.6717	19.5257			19.5383	19.6265
	19.6439	19.6082			19.5448	19.5494
	19.6429	19.6486			19.5118	19.6636
	19.6457	19.7093			19.5174	19.6555
	19.6902	19.5187			19.57	19.5724
	19.6956	19.6045			19.5591	19.6191
	19.7406	19.5093			19.4822	19.5638
	19.6691	19.582			19.4926	19.5289
	19.6244	19.548			19.542	19.6257
	19.7589	19.409			19.5479	19.592
	19.7233	19.5367			19.4423	19.5702
	19.6556	19.5032			19.4978	19.5321
	19.7191	19.4491			19.4891	19.5581
	19.6769	19.5336			19.5504	19.5697
	19.6526	19.5332			19.566	19.5261
	19.8121	19.5509			19.4913	19.5681
	19.5303	19.4837			19.4731	19.5598
	19.641	19.5182			19.5141	19.6163
	19.5947	19.526			19.5137	19.5309
	19.5673	19.5264			19.4376	19.54
	19.5734	19.5824			19.4786	19.5336
	19.5647	19.5598			19.5773	19.4783
	19.6162	19.5446			19.4978	19.5029
	19.6412	19.5483			19.4865	19.5524
	19.6761	19.5788			19.5095	19.5384
	19.6878	19.5325			19.4707	19.5713
	19.618	19.5458			19.4333	19.5148
	19.6226	19.5644			19.4077	19.4696
	19.6356	19.5904			19.5523	19.5359
	19.6898	19.6834			19.5019	19.5343
	19.6341	19.5252			19.4619	19.5929
	19.5965	19.5301			19.4343	19.5116
	19.578	19.6166			19.4208	19.5635
	19.7089	19.533			19.4941	19.4095
	19.6502	19.7122			19.4696	19.5574
	19.6595	19.6852			19.473	19.4737
	19.5365	19.6132			19.4873	19.5631
	19.5972	19.6725			19.5813	19.5923
	19.649	19.6416			19.5779	19.5042
	19.5403	19.5872			19.6083	19.5428
	19.6408	19.5232			19.5897	19.5641
	19.6122	19.5989			19.5497	19.5379
	19.6385	19.6803			19.5786	19.5586
	19.6252	19.7199			19.6213	19.6424
	19.6789	19.6718			19.6247	19.6261
	19.6744	19.6871			19.5896	19.6683
	19.6483	19.6246			19.6475	19.4885
	19.5953	19.6429			19.5591	19.4952
	19.6835	19.588			19.5577	19.5824
	19.7289	19.6443			19.6048	19.5211
	19.6751	19.6229			19.4979	19.5992
	19.7228	19.6292			19.5107	19.5937
	19.6299	19.5123			19.557	19.5686
	19.6823	19.6252			19.56	19.5654
	19.6551	19.6594			19.5717	19.4906
	19.619	19.5686			19.6572	19.5836
	19.6354	19.5863			19.6328	19.6039
	19.6957	19.5414			19.7064	19.5516
	19.766	19.5574			19.6181	19.5975
	19.7057	19.5217			19.7416	19.5271
	19.7236	19.6067			19.5709	19.5697
	19.7167	19.5997			19.651	19.5486
	19.7423	19.5098			19.5505	19.4968
	19.7223	19.4769			19.5598	19.5691
	19.6568	19.5419			19.6021	19.5611
	19.6987	19.5693			19.6702	19.5982
	19.7303	19.6088			19.5771	19.5438
	19.6842	19.547			19.6023	19.6362
	19.6575	19.6037			19.5312	19.5718
	19.5798	19.526			19.6489	19.6717
	19.6199	19.6345			19.6589	19.6355
	19.5992	19.5532			19.6772	19.5444
	19.6836	19.5728			19.559	19.6742
	19.6928	19.6042			19.5563	19.5872
	19.6944	19.626			19.5438	19.5994
	19.5864	19.5977			19.691	19.634
	19.6042	19.5783			19.5727	19.6188
	19.6532	19.5322			19.5418	19.5262
	19.6484	19.5086			19.6356	19.5855
	19.6566	19.485			19.6083	19.5625
	19.6472	19.5456			19.6326	19.577
	19.6281	19.5544			19.6031	19.5337
	19.6246	19.5014			19.5825	19.5827
	19.6	19.4854			19.6037	19.6506
	19.6062	19.5423			19.6415	19.6021
	19.5831	19.4638			19.6456	19.5847
	19.5979	19.5244			19.5784	19.5106
	19.677	19.5004			19.5063	19.5094
	19.5764	19.5152			19.5288	19.6324
	19.5706	19.5182			19.5149	19.5926
	19.5314	19.6012			19.5137	19.5511
	19.6274	19.526			19.557	19.6016
	19.6493	19.6202			19.4527	19.5238
	19.5828	19.6077			19.4332	19.4285
	19.632	19.5282			19.5328	19.4525
	19.6181	19.5055			19.5688	19.595
	19.6208	19.6047			19.5299	19.5457
	19.6472	19.5799			19.517	19.4936
	19.5336	19.5529			19.4692	19.51
	19.5628	19.5346			19.5552	19.5274
	19.6651	19.4514			19.4953	19.5761
	19.7639	19.6251			19.4577	19.518
	19.5801	19.5549			19.4901	19.6084
	19.6211	19.5623			19.417	19.5861
	19.6322	19.6409			19.5954	19.5749
	19.6116	19.5699			19.5515	19.5474
	19.6291	19.5618			19.3783	19.5457
	19.5129	19.5518			19.4656	19.6735
	19.6463	19.5836			19.4972	19.5918
	19.5803	19.5275			19.4519	19.5515
	19.5526	19.5389			19.5707	19.6135
	19.45	19.5813			19.5096	19.5574
	19.6099	19.6006			19.4383	19.5287
	19.6583	19.5024			19.5597	19.5166
	19.5596	19.5037			19.4816	19.505
	19.626	19.6087			19.4231	19.5217
	19.7274	19.5937			19.5236	19.5647
	19.6606	19.5866			19.5442	19.549
	19.6691	19.6179			19.4949	19.53
	19.5569	19.464			19.5501	19.5347
	19.6516	19.5415			19.454	19.4982
	19.6848	19.4858			19.4482	19.5705
	19.6105	19.5974			19.5227	19.4679
	19.6402	19.515			19.4716	19.5007
	19.5589	19.5481			19.5058	19.4902
	19.6223	19.5175			19.5643	19.5391
	19.5794	19.614			19.4763	19.5293
	19.5761	19.6115			19.5653	19.5417
	19.6527	19.579			19.4455	19.531
	19.6363	19.5211			19.5562	19.5563
	19.6549	19.5945			19.5363	19.4829
	19.6887	19.5554			19.4542	19.5369
	19.7254	19.5706			19.5823	19.4054
	19.6501	19.5143			19.5718	19.4421
	19.5257	19.5624			19.5464	19.467
	19.6921	19.4834			19.4803	19.4723
	19.656	19.5513			19.463	19.4497
	19.626	19.5557			19.4727	19.4908
	19.7163	19.4785			19.5069	19.4878
	19.6029	19.5919			19.5536	19.5426
	19.6549	19.5978			19.5202	19.4881
	19.6616	19.4814			19.5232	19.5838
	19.6893	19.5315			19.6208	19.4927
	19.651	19.5283			19.5681	19.449
	19.6667	19.4828			19.6139	19.4652
	19.6838	19.558			19.5154	19.4961
	19.6877	19.606			19.5306	19.5374
	19.6545	19.5852			19.48	19.4942
	19.6748	19.5471			19.5901	19.482
	19.6968	19.6309			19.4923	19.5298
	19.8155	19.5572			19.4016	19.4914
	19.7637	19.6574			19.4836	19.474
	19.8001	19.5773			19.4497	19.5183
	19.6562	19.4764			19.4699	19.4836
	19.6582	19.5108			19.4961	19.5507
	19.6012	19.527			19.5053	19.4919
	19.6743	19.5399			19.4198	19.582
	19.7222	19.5075			19.375	19.5818
	19.6483	19.5144			19.4477	19.5765
	19.6056	19.5478			19.4662	19.5652
	19.6225	19.4901			19.3587	19.5287
	19.7468	19.5863			19.3902	19.5046
	19.7625	19.5382			19.4681	19.5922
	19.6826	19.5049			19.3902	19.5615
	19.6538	19.4852			19.4455	19.5414
	19.6582	19.4783			19.6322	19.5627
	19.6697	19.4793			19.5746	19.6193
	19.5883	19.4162			19.5402	19.5914
	19.6265	19.5798			19.5454	19.556
	19.5612	19.4784			19.4577	19.4879
	19.5808	19.5192			19.4919	19.4757
	19.6886	19.5689			19.6351	19.4984
	19.6803	19.5282			19.5624	19.4622
	19.6234	19.5042			19.6184	19.5471
	19.7694	19.4905			19.5622	19.5943
	19.721	19.5737			19.5575	19.4778
	19.6752	19.4883			19.4847	19.4835
	19.7387	19.5112			19.5782	19.5868
	19.7463	19.4337			19.4531	19.4929
	19.6807	19.4124			19.4802	19.4865
	19.7183	19.4338			19.368	19.5524
	19.7854	19.5291			19.4571	19.4932
	19.6445	19.5699			19.4702	19.5835
	19.7798	19.4333			19.4303	19.4368
	19.7485	19.5428			19.5542	19.4457
	19.5643	19.5532			19.4406	19.5064
	19.6499	19.5871			19.5937	19.4628
	19.7026	19.5093			19.493	19.4441
	19.6734	19.5349			19.5054	19.4563
	19.6328	19.4091			19.4755	19.4454
	19.7096	19.4921			19.5158	19.5343
	19.6433	19.6035			19.5273	19.5513
	19.6953	19.6386			19.432	19.5736
	19.6274	19.614			19.4482	19.4898
	19.6073	19.5624			19.5105	19.5383
	19.5704	19.4798			19.4762	19.4532
	19.6835	19.5141			19.4655	19.5847
	19.7128	19.4645			19.4182	19.5105
	19.7927	19.4257			19.5023	19.5294
	19.6966	19.4962			19.4821	19.5094
	19.6561	19.498			19.5092	19.5599
	19.5952	19.4822			19.5184	19.5669
	19.7243	19.4919			19.515	19.5859
	19.5708	19.5185			19.4526	19.5601
	19.6554	19.4539			19.5211	19.5064
	19.549	19.4833			19.4936	19.5648
	19.5631	19.4299			19.4452	19.5492
	19.5513	19.5439			19.542	19.5092
	19.5831	19.457			19.5096	19.5239
	19.5877	19.5144			19.5463	19.5243
	19.5965	19.5479			19.4852	19.5455
	19.5067	19.4392			19.5277	19.5132
	19.5946	19.5219			19.4757	19.4454
	19.5884	19.48			19.5501	19.5879
	19.6832	19.5686			19.6253	19.5518
	19.6492	19.5368			19.5604	19.5971
	19.678	19.5403			19.5829	19.5626
	19.6698	19.3888			19.5305	19.588
	19.6353	19.4831			19.5038	19.51
	19.6937	19.4502			19.467	19.4989
	19.648	19.525			19.5727	19.4888
	19.6836	19.6304			19.5072	19.5143
	19.6466	19.5128			19.511	19.5203
	19.6526	19.6165			19.4565	19.6121
	19.6904	19.5036			19.5346	19.5494
	19.6377	19.4521			19.5485	19.5064
	19.5967	19.4093			19.4836	19.5914
	19.7065	19.4477			19.496	19.4761
	19.6235	19.4605			19.4692	19.551
	19.6668	19.4702			19.6072	19.5968
	19.6566	19.4659			19.5543	19.5508
	19.4955	19.4557			19.502	19.5007
	19.642	19.5447			19.4934	19.5924
	19.5775	19.5052			19.4829	19.5926
	19.6495	19.4801			19.5241	19.4938
	19.5848	19.54			19.5842	19.5811
	19.6557	19.5435			19.5299	19.586
	19.6944	19.47			19.5934	19.6207
	19.6645	19.5225			19.4636	19.6658
	19.6286	19.5244			19.4886	19.6102
	19.6317	19.4616			19.4965	19.5677
	19.5863	19.4468			19.5227	19.6299
	19.6253	19.5439			19.5765	19.5655
	19.6023	19.508			19.5057	19.5614
	19.6377	19.5411			19.5372	19.6055
	19.6124	19.5899			19.5255	19.5298
	19.6335	19.6855			19.6264	19.5133
	19.5368	19.5162			19.6413	19.5933
	19.5431	19.5545			19.5532	19.547
	19.5626	19.5072			19.5463	19.5191
	19.5935	19.4289			19.5725	19.6152
	19.6006	19.5185			19.5381	19.6551
	19.578	19.4865			19.5944	19.5756
	19.6678	19.5628			19.5813	19.463
	19.5788	19.4865			19.4796	19.5641
	19.5706	19.4476			19.6544	19.5564
	19.6812	19.5056			19.5752	19.538
	19.6493	19.4552			19.5781	19.5275
	19.6046	19.5171			19.479	19.6026
	19.6148	19.4767			19.5502	19.5646
	19.6065	19.419			19.5805	19.5449
	19.5834	19.4694			19.5809	19.6018
	19.6682	19.4485			19.6253	19.6935
	19.6575	19.5235			19.6414	19.6698
	19.6264	19.443			19.618	19.6234
	19.5989	19.4343			19.6915	19.5503
	19.7053	19.5821			19.5575	19.6105
	19.7649	19.4737			19.6389	19.5826
	19.7496	19.4892			19.6021	19.5609
	19.6722	19.5254			19.6663	19.5912
	19.6911	19.5654			19.5849	19.6334
	19.6702	19.4563			19.5275	19.5853
	19.6397	19.5378			19.5901	19.5679
	19.6449	19.6029			19.5625	19.5417
	19.692	19.5541			19.5537	19.5787
	19.7608	19.512			19.5232	19.61
	19.7437	19.5287			19.491	19.6245
	19.7345	19.6411			19.491	19.6529
	19.6592	19.5572			19.4659	19.6561
	19.7536	19.553			19.5476	19.618
	19.6959	19.5387			19.5725	19.6126
	19.7098	19.4841			19.4664	19.6189
	19.6937	19.5943			19.4543	19.6142
	19.6468	19.6147			19.5682	19.7254
	19.5886	19.6714			19.5004	19.6724
	19.6945	19.5234			19.5994	19.6064
	19.7253	19.5391			19.5145	19.6412
	19.7297	19.575			19.6208	19.6026
	19.7989	19.631			19.5196	19.532
	19.8017	19.5109			19.6207	19.6308
	19.8381	19.5417			19.6474	19.5591
	19.7329	19.5776			19.6408	19.4444
	19.7827	19.4848			19.614	19.5111
	19.8132	19.5307			19.534	19.5017
	19.8575	19.5719			19.6032	19.437
	19.8147	19.5357			19.5302	19.5437
	19.7943	19.5764			19.4747	19.4935
	19.7269	19.6605			19.5269	19.4607
	19.7421	19.5566			19.6072	19.4672
	19.7673	19.4993			19.4309	19.5257
	19.7281	19.4106			19.4078	19.4964
	19.748	19.531			19.4718	19.5483
	19.8352	19.5643			19.5092	19.5245
	19.7414	19.5328			19.5468	19.4094
	19.6937	19.5831			19.5374	19.6166
	19.7629	19.5934			19.5329	19.5547
	19.7752	19.5913			19.4633	19.5238
	19.7814	19.4761			19.4582	19.5794
	19.7514	19.4771			19.3897	19.5098
	19.7556	19.6032			19.5008	19.5889
	19.7325	19.4869			19.4749	19.5691
	19.7371	19.6121			19.5529	19.4729
	19.7691	19.5298			19.472	19.4599
	19.7349	19.5863			19.5412	19.562
	19.7764	19.4592			19.5928	19.532
	19.6995	19.4478			19.5956	19.4592
	19.7691	19.5385			19.5585	19.5035
	19.7215	19.4681			19.4982	19.6023
	19.738	19.4391			19.5473	19.4825
	19.7075	19.4935			19.4941	19.5534
	19.7343	19.4843			19.524	19.4991
	19.704	19.4926			19.482	19.5535
	19.8183	19.4518			19.5662	19.5693
	19.7216	19.494			19.5705	19.5465
	19.6374	19.437			19.5521	19.6635
	19.686	19.5359			19.4716	19.5592
	19.6188	19.5184			19.5477	19.5961
	19.6637	19.3912			19.5589	19.6276
	19.5404	19.537			19.5053	19.5714
	19.6894	19.5637			19.5955	19.5359
	19.656	19.6174			19.5025	19.5832
	19.5582	19.582			19.5454	19.5623
	19.6238	19.5672			19.6027	19.5867
	19.659	19.5822			19.6249	19.547
	19.6666	19.5928			19.5638	19.5655
	19.6479	19.5407			19.6231	19.6599
	19.7397	19.6403			19.5778	19.6099
	19.7007	19.6438			19.6028	19.626
	19.688	19.616			19.6217	19.682
	19.6919	19.6733			19.6506	19.6854
	19.734	19.652			19.5555	19.7622
	19.6924	19.6774			19.5369	19.7596
	19.669	19.5643			19.5837	19.7772
	19.7116	19.6145			19.603	19.6513
	19.6963	19.6056			19.4956	19.7275
	19.8193	19.5703			19.5302	19.7525
	19.7679	19.6886			19.4828	19.7292
	19.7898	19.5724			19.5324	19.6832
	19.7113	19.5611			19.4377	19.8522
	19.7539	19.6053			19.4836	19.7507
	19.6886	19.6505			19.5753	19.7908
	19.7764	19.4839			19.5774	19.8223
	19.7635	19.4683			19.4691	19.8395
	19.7183	19.4812			19.5567	19.9003
	19.8321	19.512			19.5309	19.8081
	19.7316	19.5029			19.5178	19.8446
	19.7332	19.5122			19.4734	19.8938
	19.765	19.5292			19.5394	19.8692
	19.7628	19.5503			19.479	19.7078
	19.7182	19.4821			19.5009	19.7611
	19.8125	19.5193			19.535	19.7864
	19.7162	19.4976			19.6037	19.7532
	19.7504	19.4688			19.5016	19.7702
	19.6572	19.445			19.5226	19.7991
	19.6871	19.4467			19.5138	19.7728
	19.6469	19.6244			19.6846	19.774
	19.6901	19.5795			19.5645	19.755
	19.7268	19.5608			19.4703	19.7851
	19.716	19.5436			19.497	19.7179
	19.6592	19.5024			19.5671	19.8006
	19.6633	19.5842			19.5033	19.7663
	19.6533	19.5373			19.4828	19.7974
	19.7068	19.4857			19.5704	19.7549
	19.7184	19.5347			19.5548	19.8595
	19.6158	19.4958			19.56	19.721
	19.6521	19.6039			19.5142	19.7938
	19.6632	19.4846			19.5837	19.7583
	19.6719	19.4868			19.5522	19.838
	19.7719	19.5504			19.5332	19.874
	19.6271	19.5314			19.5733	19.8391
	19.6837	19.5703			19.4826	19.8518
	19.6551	19.5291			19.5633	19.7883
	19.6693	19.5585			19.6045	19.8363
	19.7171	19.5868			19.5803	19.7227
	19.7153	19.5446			19.5357	19.8087
	19.7302	19.5108			19.5423	19.8455
	19.6901	19.5543			19.5072	19.8958
	19.7525	19.4296			19.4778	19.8768
	19.749	19.4787			19.4606	19.791
	19.7591	19.4496			19.4924	19.8521
	19.7231	19.3979			19.4145	19.8397
	19.753	19.4853			19.5417	19.904
	19.714	19.4822			19.473	19.7858
	19.7223	19.5563			19.4837	19.7397
	19.7166	19.5853			19.4598	19.8569
	19.7134	19.5115			19.5143	19.8892
	19.731	19.6073			19.5045	19.8442
	19.7241	19.5778			19.4674	19.8798
	19.7306	19.6712			19.5406	19.8618
	19.7389	19.5466			19.4839	19.8586
	19.7096	19.4182			19.6105	19.8633
	19.7093	19.5057			19.4919	19.8262
	19.67	19.5499			19.5222	19.9103
	19.6386	19.6078			19.5737	20.0098
	19.7205	19.5394			19.5911	19.9484
	19.6967	19.5307			19.5421	19.8904
	19.6807	19.5966			19.5241	19.8109
	19.6956	19.4527			19.464	19.8725
	19.6959	19.5243			19.4338	19.8368
	19.6732	19.4899			19.4829	19.9151
	19.688	19.5078			19.5879	19.7748
	19.8555	19.5655			19.4601	19.7881
	19.74	19.4679			19.5308	19.7332
	19.8019	19.5638			19.5736	19.7568
	19.6436	19.5549			19.61	19.7746
	19.6688	19.4606			19.5391	19.774
	19.6266	19.5513			19.4927	19.7505
	19.6383	19.4237			19.4935	19.6747
	19.6101	19.5837			19.5195	19.7101
	19.5517	19.5004			19.5915	19.7691
	19.6323	19.548			19.4583	19.8007
	19.6589	19.4455			19.5427	19.7374
	19.7915	19.5868			19.5075	19.774
	19.7178	19.3648			19.5974	19.8185
	19.7528	19.4941			19.3907	19.87
	19.7	19.4913			19.5129	19.8814
	19.7615	19.5049			19.5512	19.8576
	19.6218	19.4606			19.5823	19.9369
	19.6775	19.5051			19.4798	19.7654
	19.6438	19.5312			19.5623	19.7763
	19.7531	19.4643			19.5574	19.7992
	19.6782	19.4307			19.6016	19.9244
	19.7338	19.454			19.5579	19.8194
	19.6145	19.5184			19.5362	19.82
	19.6683	19.4936			19.4838	19.911
	19.7035	19.4901			19.5072	19.8838
	19.7582	19.3443			19.5514	19.8031
	19.7162	19.4188			19.5425	19.8252
	19.6669	19.4555			19.5098	19.8078
	19.749	19.4953			19.5354	19.8388
	19.638	19.358			19.5701	19.7826
	19.6877	19.3609			19.533	19.7411
	19.7463	19.4945			19.5719	19.8032
	19.7276	19.4463			19.6144	19.8168
	19.6556	19.4718			19.6343	19.8844
	19.6398	19.4337			19.5916	19.7956
	19.6967	19.4487			19.5637	19.7993
	19.7575	19.5621			19.5485	19.7759
	19.7412	19.5156			19.617	19.7954
	19.7409	19.4539			19.5624	19.8197
	19.7405	19.3826			19.5957	19.8715
	19.7239	19.4325			19.548	19.8141
	19.732	19.4337			19.5547	19.6829
	19.6708	19.4021			19.5447	19.6516
	19.6867	19.5059			19.5945	19.67
	19.6823	19.4079			19.542	19.8071
	19.6087	19.4677			19.5318	19.7524
	19.6358	19.4142			19.6475	19.7469
	19.7378	19.458			19.5748	19.795
	19.7135	19.5135			19.5379	19.6932
	19.691	19.4731			19.6232	19.8041
	19.6904	19.5112			19.6192	19.7477
	19.7692	19.4258			19.6231	19.8325
	19.69	19.4194			19.5958	19.7736
	19.7272	19.4734			19.5571	19.8364
	19.6588	19.4264			19.5342	19.8033
	19.6183	19.4559			19.5347	19.9032
	19.7657	19.4062			19.591	19.8204
	19.6994	19.3725			19.4916	19.8032
	19.741	19.4888			19.5479	19.8178
	19.6735	19.4043			19.5999	19.8124
	19.7134	19.4684			19.6347	19.7496
	19.6756	19.4477			19.4754	19.8081
	19.6172	19.3529			19.5292	19.8469
	19.7199	19.3823			19.4974	19.9407
	19.6997	19.4207			19.5494	19.7602
	19.681	19.4419			19.5579	19.6931
	19.8387	19.4034			19.6018	19.7606
	19.7301	19.4655			19.6508	19.7072
	19.7131	19.4797			19.5861	19.7288
	19.7349	19.4047			19.5381	19.7433
	19.6678	19.3955			19.5393	19.7551
	19.7635	19.3708			19.5708	19.6694
	19.7062	19.4414			19.5631	19.6544
	19.6434	19.3364			19.5578	19.8126
	19.6551	19.4739			19.5623	19.7292
	19.7625	19.3877			19.5664	19.7417
	19.7067	19.3779			19.6146	19.7178
	19.7453	19.3196			19.4992	19.8533
	19.7577	19.3689			19.551	19.7642
	19.6747	19.3375			19.5469	19.8768
	19.7314	19.3603			19.5499	19.8217
	19.803	19.3298			19.6203	19.7377
	19.7405	19.3236			19.6069	19.794
	19.6859	19.3379			19.5131	19.7656
	19.6616	19.4432			19.553	19.7643
	19.7158	19.4143			19.515	19.7083
	19.6277	19.3983			19.5913	19.7113
	19.7193	19.38			19.5295	19.6755
	19.6813	19.436			19.5732	19.7497
	19.6855	19.3552			19.5943	19.6563
	19.7467	19.3542			19.4862	19.7093
	19.7358	19.5238			19.5068	19.69
	19.7164	19.3916			19.5493	19.8046
	19.7176	19.4982			19.5411	19.8155
	19.7914	19.3838			19.6355	19.8133
	19.7554	19.3049			19.5053	19.7199
	19.7119	19.4712			19.5997	19.6752
	19.7369	19.3442			19.468	19.7103
	19.7542	19.4041			19.5387	19.6645
	19.7127	19.4337			19.5144	19.7904
	19.6834	19.455			19.513	19.6993
	19.7551	19.3953			19.5657	19.6241
	19.707	19.4812			19.512	19.7676
	19.6863	19.4813			19.5923	19.7137
	19.6537	19.3689			19.5112	19.7261
	19.7295	19.4219			19.5415	19.736
	19.7539	19.3303			19.6527	19.6923
	19.7152	19.3324			19.5713	19.804
	19.6882	19.4375			19.5463	19.6867
	19.6743	19.4919			19.6019	19.6884
	19.6974	19.4277			19.5868	19.7758
	19.6647	19.4081			19.6103	19.838
	19.6095	19.5787			19.5679	19.7952
	19.6804	19.4297			19.4566	19.8153
	19.723	19.3769			19.5276	19.7412
	19.7958	19.405			19.5839	19.7451
	19.737	19.3765			19.5451	19.7651
	19.7273	19.3869			19.6332	19.6977
	19.7583	19.4754			19.6415	19.744
	19.7407	19.4589			19.6891	19.8093
	19.8125	19.3494			19.6055	19.7325
	19.7109	19.4319			19.6428	19.7403
	19.6448	19.3894			19.5841	19.8296
	19.7159	19.4014			19.6237	19.7239
	19.7623	19.4354			19.6025	19.7134
	19.7256	19.4273			19.5267	19.7226
	19.7915	19.3594			19.5782	19.6896
	19.7591	19.3472			19.6096	19.6534
	19.7869	19.2962			19.5748	19.7634
	19.7434	19.4315			19.634	19.6987
	19.7151	19.4352			19.5301	19.7039
	19.6843	19.3788			19.5675	19.7026
	19.7459	19.3568			19.573	19.8052
	19.6886	19.4357			19.5323	19.7053
	19.7261	19.5069			19.5137	19.723
	19.8239	19.3943			19.554	19.5895
	19.7419	19.3719			19.527	19.6945
	19.7586	19.3875			19.646	19.7001
	19.7309	19.4125			19.5932	19.6965
	19.6329	19.4646			19.5223	19.6487
	19.7473	19.4782			19.7142	19.5611
	19.6258	19.4843			19.7127	19.6391
	19.6473	19.4466			19.5547	19.6273
	19.6734	19.4183			19.5862	19.6115
	19.7185	19.5532			19.6346	19.6765
	19.7285	19.4671			19.6143	19.6854
	19.6773	19.5156			19.773	19.7123
	19.7202	19.5202			19.6904	19.6524
	19.7056	19.4571			19.6507	19.5662
	19.7168	19.462			19.6919	19.7008
	19.7489	19.583			19.5574	19.7176
	19.7969	19.5441			19.6354	19.7188
	19.7921	19.4086			19.4835	19.7308
	19.8021	19.4449			19.589	19.6507
	19.7744	19.5535			19.508	19.727
	19.8553	19.467			19.4872	19.7485
	19.8657	19.4089			19.5799	19.7187
	19.7593	19.5343			19.6182	19.6875
	19.8094	19.4956			19.6549	19.6803
	19.6536	19.4914			19.595	19.6784
	19.7217	19.4965			19.524	19.72
	19.682	19.4277			19.5096	19.6677
	19.7309	19.458			19.5933	19.7117
	19.6608	19.4493			19.6294	19.7054
	19.6762	19.5036			19.5266	19.7505
	19.6923	19.4875			19.5722	19.6422
	19.627	19.4811			19.5645	19.6493
	19.6474	19.4486			19.5456	19.6583
	19.7382	19.3316			19.6069	19.6081
	19.6967	19.466			19.6203	19.6505
	19.7778	19.4634			19.5824	19.6551
	19.6789	19.46			19.5873	19.6261
	19.6882	19.4424			19.5767	19.6084
	19.6908	19.5283			19.713	19.6566
	19.6577	19.4552			19.7371	19.6596
	19.7626	19.5607			19.6842	19.6249
	19.7175	19.5401			19.5174	19.6652
	19.7114	19.5325			19.5618	19.6477
	19.6842	19.4896			19.5061	19.6328
	19.6976	19.5345			19.6154	19.7088
	19.7476	19.4621			19.5843	19.6943
	19.7179	19.4769			19.6306	19.6087
	19.6918	19.583			19.595	19.6833
	19.6952	19.5503			19.6584	19.7884
	19.7022	19.462			19.6196	19.6889
	19.6451	19.4916			19.5551	19.6952
	19.6795	19.5401			19.6769	19.6696
	19.6156	19.478			19.7089	19.6787
	19.6976	19.4959			19.6951	19.7089
	19.6796	19.4264			19.6434	19.7016
	19.6774	19.5075			19.6673	19.6437
	19.7429	19.5675			19.6008	19.7336
	19.7403	19.4782			19.6309	19.6392
	19.6983	19.4842			19.6199	19.6198
	19.7485	19.489			19.6991	19.6281
	19.6257	19.4798			19.6509	19.7103
	19.6611	19.5677			19.6441	19.7203
	19.6063	19.5005			19.6031	19.7216
	19.7013	19.5598			19.7324	19.6569
	19.6067	19.5988			19.7464	19.6696
	19.6393	19.4898			19.6748	19.6702
	19.7099	19.5294			19.7774	19.7328
	19.72	19.5964			19.7709	19.8033
	19.6985	19.5165			19.7454	19.6746
	19.657	19.5212			19.7857	19.7207
	19.6848	19.5769			19.7296	19.836
	19.5857	19.6422			19.7474	19.7198
	19.7348	19.5676			19.7268	19.6979
	19.708	19.4766			19.6883	19.6193
	19.7467	19.5643			19.7388	19.7066
	19.7082	19.5394			19.7169	19.5704
	19.6006	19.4596			19.7258	19.6779
	19.6668	19.437			19.7297	19.6889
	19.6259	19.4647			19.6891	19.6225
	19.6043	19.5264			19.6281	19.5714
	19.6521	19.5077			19.6902	19.6976
	19.6515	19.5635			19.8331	19.6699
	19.658	19.5773			19.7702	19.6792
	19.6412	19.5481			19.6608	19.6697
	19.6281	19.5249			19.642	19.6884
	19.598	19.5836			19.6742	19.6094
	19.6635	19.5324			19.6455	19.7415
	19.6013	19.5946			19.6596	19.6727
	19.61	19.5205			19.7195	19.691
	19.6415	19.5286			19.7398	19.6394
	19.6205	19.6022			19.7059	19.6178
	19.6485	19.5827			19.682	19.7959
	19.6339	19.5538			19.6584	19.7139
	19.7973	19.6212			19.6886	19.7357
	19.6862	19.6075			19.6536	19.7398
	19.5836	19.5499			19.7145	19.7148
	19.6889	19.6298			19.7049	19.6956
	19.6094	19.5141			19.6957	19.6352
	19.6005	19.5449			19.6795	19.7792
	19.6827	19.5061			19.7724	19.6295
	19.6033	19.4754			19.6458	19.7649
	19.6293	19.5476			19.8255	19.7634
	19.5635	19.6089			19.8354	19.6532
	19.5834	19.5669			19.7047	19.7047
	19.6013	19.5157			19.653	19.7026
	19.5757	19.5545			19.7436	19.7885
	19.6507	19.5118			19.6935	19.6109
	19.5962	19.4882			19.7088	19.6977
	19.6001	19.5583			19.6933	19.6531
	19.6236	19.5575			19.6571	19.7229
	19.6355	19.446			19.717	19.7475
	19.5313	19.4377			19.6104	19.6915
	19.6295	19.5229			19.7333	19.7469
	19.5394	19.5055			19.6399	19.7047
	19.6388	19.5081			19.6384	19.7067
	19.593	19.5278			19.6666	19.7549
	19.6063	19.5669			19.7366	19.6181
	19.5464	19.5267			19.6864	19.7523
	19.5798	19.4826			19.6005	19.7543
	19.5866	19.5847			19.6522	19.6742
	19.5808	19.5193			19.6901	19.6289
	19.5206	19.5224			19.6509	19.666
	19.5912	19.573			19.6678	19.654
	19.5941	19.5813			19.6543	19.6355
	19.6901	19.4946			19.6549	19.6152
	19.6008	19.4926			19.6664	19.6033
	19.6542	19.4956			19.7572	19.7624
	19.7075	19.4496			19.6459	19.7164
	19.6627	19.5937			19.6492	19.6851
	19.6496	19.4704			19.6141	19.7733
	19.5843	19.4442			19.6519	19.8477
	19.6053	19.5305			19.6854	19.7193
	19.5063	19.6006			19.6093	19.7806
	19.5304	19.519			19.6989	19.6609
	19.5946	19.4804			19.5704	19.6506
	19.6427	19.6147			19.6389	19.7795
	19.5356	19.5739			19.6553	19.7581
	19.5371	19.5601			19.7215	19.7074
	19.5907	19.5492			19.6544	19.6977
	19.4691	19.5519			19.6165	19.71
	19.5258	19.5248			19.6845	19.7093
	19.4625	19.5505			19.6727	19.7704
	19.5349	19.5909			19.6188	19.6689
	19.5913	19.5321			19.607	19.7464
	19.5802	19.4908			19.6631	19.6888
	19.5239	19.5543			19.6366	19.7054
	19.6055	19.4478			19.7428	19.7208
	19.502	19.5177			19.6866	19.671
	19.476	19.5036			19.5998	19.8245
	19.5485	19.5175			19.6793	19.7454
	19.5269	19.5425			19.697	19.6793
	19.4847	19.539			19.7014	19.6743
	19.5737	19.5229			19.6739	19.6733
	19.5101	19.6025			19.6787	19.6295
	19.4349	19.4953			19.6737	19.7245
	19.5639	19.5272			19.6248	19.679
	19.5703	19.5681			19.629	19.7466
	19.4855	19.5915			19.6596	19.7582
	19.5515	19.4475			19.6887	19.7941
	19.5403	19.4984			19.6885	19.7593
	19.4873	19.4773			19.6341	19.7249
	19.41	19.4614			19.6378	19.677
	19.5753	19.4167			19.6455	19.8276
	19.5593	19.4642			19.6558	19.7113
	19.5522	19.5397			19.6256	19.7481
	19.567	19.4841			19.686	19.7738
	19.5454	19.5361			19.6346	19.7051
	19.5981	19.482			19.7279	19.652
	19.566	19.4223			19.7265	19.6695
	19.5182	19.4542			19.6002	19.651
	19.6346	19.5111			19.6443	19.6675
	19.5717	19.4816			19.7012	19.6505
	19.5688	19.5136			19.7486	19.6945
	19.5237	19.431			19.7843	19.6546
	19.5738	19.5667			19.7589	19.6652
	19.5035	19.4365			19.7524	19.6816
	19.4821	19.5624			19.7159	19.7147
	19.5557	19.5157			19.6915	19.7656
	19.5786	19.4901			19.7445	19.7885
	19.5792	19.4765			19.7781	19.7031
	19.5134	19.4905			19.7835	19.6434
	19.5437	19.576			19.7719	19.7244
	19.5535	19.4665			19.8309	19.6987
	19.5784	19.513			19.7118	19.7393
	19.448	19.5608			19.722	19.7616
	19.5552	19.47			19.6574	19.7319
	19.5549	19.4425			19.6842	19.7678
	19.5066	19.5288			19.6943	19.7108
	19.4867	19.4791			19.6451	19.701
	19.5113	19.4676			19.5991	19.8185
	19.5277	19.5101			19.7093	19.7431
	19.4765	19.4931			19.7671	19.6974
	19.5204	19.4437			19.7444	19.6724
	19.5543	19.4961			19.6435	19.6759
	19.5923	19.6132			19.5902	19.705
	19.584	19.5261			19.6816	19.5937
	19.4942	19.4458			19.7989	19.7415
	19.4481	19.4629			19.7474	19.7546
	19.442	19.5486			19.7129	19.6793
	19.4716	19.585			19.6146	19.702
	19.5617	19.5631			19.64	19.7857
	19.5966	19.4344			19.7174	19.7178
	19.4757	19.4784			19.6146	19.6153
	19.5394	19.539			19.6148	19.6671
	19.4476	19.4224			19.5608	19.7749
	19.5631	19.5202			19.6104	19.7077
	19.5656	19.5022			19.619	19.6664
	19.6501	19.4121			19.5724	19.7208
	19.6254	19.4158			19.5911	19.7074
	19.6118	19.3936			19.6595	19.682
	19.562	19.3964			19.644	19.6916
	19.5541	19.4549			19.6292	19.661
	19.5977	19.5242			19.6514	19.663
	19.512	19.3873			19.7184	19.677
	19.6089	19.4429			19.6358	19.7748
	19.6396	19.3886			19.7239	19.7611
	19.6451	19.435			19.6202	19.762
	19.6728	19.3806			19.6671	19.8195
	19.7074	19.3433			19.6623	19.6218
	19.6386	19.4688			19.6377	19.7112
	19.5668	19.3958			19.7235	19.6356
	19.5502	19.3933			19.6345	19.8005
	19.6614	19.4719			19.7112	19.787
	19.593	19.4713			19.6133	19.7895
	19.6936	19.463			19.5741	19.7373
	19.6615	19.4372			19.6805	19.7181
	19.7222	19.4671			19.8039	19.8181
	19.7115	19.4139			19.6823	19.7546
	19.672	19.4457			19.6913	19.7097
	19.6775	19.408			19.753	19.7023
	19.6992	19.4482			19.7615	19.6751
	19.6792	19.3785			19.8182	19.7359
	19.6997	19.3589			19.72	19.6455
	19.7792	19.3781			19.8221	19.6918
	19.6867	19.3875			19.7412	19.7219
	19.7385	19.4322			19.6702	19.7729
	19.6729	19.4441			19.7866	19.7669
	19.6805	19.4274			19.8552	19.7661
	19.7239	19.3788			19.7805	19.7513
	19.7022	19.4344			19.7358	19.8248
	19.6667	19.409			19.8011	19.7707
	19.5961	19.3887			19.7459	19.81
	19.6451	19.3624			19.7473	19.7987
	19.6561	19.4753			19.8515	19.8379
	19.6697	19.4614			19.7188	19.8877
	19.6464	19.4282			19.8282	19.8581
	19.6114	19.3347			19.7404	19.7266
	19.6325	19.4746			19.7808	19.7556
	19.6547	19.3991			19.6341	19.6825
	19.7319	19.4327			19.692	19.7622
	19.7306	19.3973			19.7736	19.8428
	19.6143	19.4382			19.8453	19.8125
	19.6346	19.4258			19.6926	19.7437
	19.6689	19.4212			19.6728	19.8341
	19.6149	19.387			19.7703	19.809
	19.6903	19.3843			19.6983	19.7815
	19.5968	19.4615			19.6889	19.7207
	19.6138	19.3567			19.7108	19.8176
	19.6524	19.4456			19.6518	19.7635
	19.6551	19.4465			19.769	19.7562
	19.5882	19.4035			19.7355	19.6571
	19.6992	19.3775			19.6674	19.7441
	19.6185	19.3897			19.7049	19.7554
	19.5681	19.3759			19.6866	19.7529
	19.6657	19.4418			19.6854	19.7641
	19.627	19.4619			19.6902	19.8626
	19.7232	19.4528			19.6862	19.8082
	19.7296	19.4096			19.6937	19.8594
	19.6618	19.3559			19.6986	19.8917
	19.7293	19.3511			19.6984	19.8539
	19.6919	19.3447			19.7983	19.8405
	19.6124	19.4629			19.774	19.8055
	19.6305	19.5153			19.7589	19.7918
	19.6704	19.44			19.7711	19.7201
	19.7043	19.3396			19.8168	19.7223
	19.7209	19.422			19.8205	19.8474
	19.6356	19.4002			19.744	19.6922
	19.6784	19.3356			19.77	19.8009
	19.6444	19.3348			19.6904	19.7621
	19.618	19.4062			19.7851	19.7755
	19.6571	19.4426			19.6773	19.8251
	19.6599	19.398			19.7078	19.8361
	19.5962	19.4737			19.7656	19.6479
	19.5559	19.4765			19.7044	19.8623
	19.5968	19.4114			19.7156	19.6802
	19.7029	19.4346			19.6395	19.8345
	19.6356	19.5179			19.6686	19.7132
	19.6126	19.4285			19.6265	19.8553
	19.6451	19.5695			19.5903	19.7358
	19.6912	19.4979			19.6198	19.7885
	19.6747	19.4252			19.7039	19.7876
	19.612	19.424			19.6103	19.7268
	19.636	19.4892			19.7069	19.7209
	19.6962	19.3882			19.6701	19.7019
	19.7181	19.4898			19.5665	19.6224
	19.7007	19.4729			19.6194	19.6885
	19.6356	19.4364			19.6168	19.6489
	19.6765	19.4695			19.556	19.7182
	19.7222	19.4899			19.5943	19.6563
	19.6937	19.5446			19.6714	19.7227
	19.6652	19.5162			19.7453	19.644
	19.7138	19.5076			19.8062	19.7141
	19.6429	19.4904			19.6813	19.7272
	19.6394	19.3968			19.6666	19.6893
	19.6399	19.4568			19.6435	19.7005
	19.6773	19.4234			19.6574	19.722
	19.5968	19.3666			19.714	19.7703
	19.6601	19.3786			19.6278	19.756
	19.6496	19.3175			19.6481	19.6342
	19.7089	19.3451			19.7002	19.741
	19.6718	19.3898			19.6636	19.904
	19.7135	19.4325			19.6778	19.8378
	19.6908	19.3991			19.6842	19.7716
	19.6779	19.3583			19.7559	19.7751
	19.6705	19.4697			19.7309	19.8248
	19.8278	19.3411			19.6714	19.7601
	19.6914	19.4662			19.6066	19.8153
	19.6966	19.4839			19.6447	19.7208
	19.6941	19.5022			19.6223	19.7192
	19.6398	19.4394			19.6698	19.7497
	19.605	19.446			19.7712	19.7624
	19.6307	19.3173			19.8445	19.8653
	19.5994	19.4824			19.7129	19.8183
	19.6905	19.5505			19.6406	19.7492
	19.6764	19.5035			19.6066	19.877
	19.6369	19.542			19.6048	19.9267
	19.7822	19.4587			19.625	19.8537
	19.7102	19.4123			19.5394	19.8673
	19.6153	19.4288			19.6823	19.9251
	19.756	19.4253			19.6229	19.7826
	19.6826	19.4577			19.6839	19.8349
	19.7438	19.5001			19.6391	19.777
	19.7997	19.4234			19.6887	19.8012
	19.6469	19.4686			19.6646	19.8976
	19.8019	19.5187			19.788	19.7659
	19.7307	19.4859			19.6914	19.9133
	19.7111	19.3755			19.6781	19.8172
	19.7684	19.4942			19.695	19.8146
	19.6545	19.4438			19.6987	19.9214
	19.6381	19.4565			19.7347	19.8351
	19.6149	19.3691			19.6707	19.883
	19.6788	19.3412			19.7372	19.9031
	19.6403	19.4834			19.7459	19.7924
	19.6477	19.4178			19.7231	19.9122
	19.6558	19.4903			19.7741	19.9499
	19.6237	19.4818			19.6813	19.9919
	19.6365	19.4665			19.6578	19.844
	19.5606	19.4621			19.7101	19.8957
	19.4976	19.6079			19.6554	19.9639
	19.508	19.5386			19.7157	19.8366
	19.534	19.4976			19.6326	19.9656
	19.5259	19.454			19.6787	19.9554
	19.4803	19.4593			19.6569	19.8586
	19.5875	19.4964			19.6822	19.924
	19.499	19.4959			19.701	19.8939
	19.5032	19.5185			19.6748	19.8922
	19.4939	19.4665			19.6016	19.8407
	19.5965	19.4862			19.5837	19.806
	19.6347	19.6342			19.6018	19.8076
	19.6353	19.4311			19.5518	19.927
	19.638	19.4556			19.6082	19.8125
	19.5644	19.4875			19.5986	19.8733
	19.5329	19.5003			19.5844	19.8545
	19.5057	19.5567			19.6348	19.8556
	19.5952	19.5658			19.5204	19.8434
	19.5398	19.6247			19.6309	19.8448
	19.4868	19.6722			19.6621	19.7256
	19.5212	19.5272			19.6036	19.801
	19.6004	19.6012			19.5828	19.7701
	19.6311	19.5668			19.5561	19.8846
	19.6016	19.4753			19.5704	19.8398
	19.5883	19.5518			19.6201	19.8777
	19.5833	19.5325			19.6682	19.9121
	19.6563	19.544			19.7312	19.9193
	19.5769	19.4957			19.6845	19.9502
	19.5459	19.478			19.7034	19.9207
	19.5667	19.5518			19.6597	19.8445
	19.4843	19.4886			19.6835	19.8869
	19.5523	19.5807			19.7075	19.8577
	19.639	19.5487			19.6831	19.8329
	19.5823	19.5324			19.7024	19.8624
	19.5668	19.4929			19.7198	19.8749
	19.5937	19.5701			19.6215	19.7503
	19.5373	19.5138			19.656	19.8777
	19.5443	19.4859			19.6082	19.7527
	19.5834	19.5497			19.6715	19.9101
	19.6002	19.5212			19.7605	19.8746
	19.6266	19.5241			19.7775	19.8036
	19.4969	19.4646			19.7676	19.9177
	19.6088	19.5298			19.7476	19.8087
	19.6465	19.4927			19.7019	19.827
	19.5795	19.4998			19.7516	19.8126
	19.7193	19.5123			19.6716	19.8836
	19.6954	19.5086			19.7659	19.8767
	19.5936	19.5087			19.712	19.8881
	19.6186	19.4892			19.6762	19.7468
	19.6539	19.4238			19.7484	19.8731
	19.7033	19.4634			19.7027	19.9371
	19.6335	19.4672			19.7241	19.7508
	19.6173	19.5355			19.7032	19.9158
	19.6433	19.5383			19.6724	19.8672
	19.5815	19.6547			19.716	19.8963
	19.602	19.6301			19.7681	19.8034
	19.7238	19.5785			19.7465	19.7061
	19.7067	19.5657			19.7018	19.765
	19.6984	19.6459			19.7973	19.8263
	19.6864	19.6637			19.7831	19.8028
	19.5997	19.7076			19.6676	19.7188
	19.7626	19.6522			19.6544	19.7665
	19.5556	19.6068			19.7101	19.8124
	19.562	19.5999			19.6796	19.7756
	19.57	19.5432			19.7401	19.8211
	19.6848	19.6373			19.7204	19.8419
	19.6531	19.5899			19.6972	19.6266
	19.5893	19.5198			19.7604	19.7376
	19.7214	19.5341			19.6813	19.7968
	19.664	19.5468			19.6851	19.704
	19.5743	19.5549			19.8064	19.7516
	19.6854	19.5317			19.6821	19.7407
	19.7352	19.6783			19.6771	19.7529
	19.6145	19.4863			19.6462	19.7852
	19.5321	19.5362			19.6374	19.7605
	19.5878	19.5594			19.5856	19.752
	19.6117	19.4971			19.6291	19.8022
	19.5802	19.4907			19.7201	19.791
	19.5831	19.5518			19.6692	19.752
	19.5104	19.5374			19.6991	19.833
	19.5503	19.543			19.72	19.756
	19.6517	19.5697			19.7681	19.6624
	19.4871	19.5226			19.7621	19.8104
	19.5827	19.6726			19.7497	19.7165
	19.6752	19.6291			19.7064	19.6806
	19.6087	19.5719			19.684	19.7459
	19.6348	19.4901			19.7029	19.7819
	19.6212	19.464			19.676	19.7823
	19.6069	19.5741			19.7062	19.7859
	19.6186	19.5015			19.8295	19.7278
	19.5885	19.5616			19.7399	19.7803
	19.5714	19.6343			19.7136	19.8297
	19.5841	19.6508			19.6955	19.8319
	19.6023	19.4817			19.7238	19.8217
	19.6051	19.5592			19.7048	19.6911
	19.6087	19.5707			19.7116	19.7955
	19.5333	19.5915			19.6376	19.7406
	19.6526	19.6151			19.7366	19.7241
	19.6098	19.6472			19.7287	19.8426
	19.511	19.6288			19.7482	19.829
	19.5043	19.6284			19.6392	19.8084
	19.5565	19.5803			19.6617	19.7818
	19.5431	19.626			19.6956	19.7417
	19.5493	19.6625			19.6078	19.8252
	19.5419	19.5733			19.7375	19.7874
	19.6141	19.6738			19.6848	19.818
	19.6302	19.5615			19.7405	19.8034
	19.5838	19.6336			19.6549	19.7608
	19.6552	19.5458			19.7335	19.7465
	19.6221	19.6565			19.6312	19.7357
	19.5368	19.6598			19.6591	19.613
	19.4956	19.7144			19.6387	19.7832
	19.563	19.6365			19.7041	19.6898
	19.5342	19.6841			19.5924	19.8258
	19.5412	19.7505			19.6687	19.7869
	19.5633	19.624			19.6214	19.7443
	19.5049	19.6699			19.6379	19.7167
	19.4871	19.6272			19.6107	19.7707
	19.5664	19.6878			19.6802	19.7262
	19.5528	19.6585			19.627	19.6808
	19.5205	19.6408			19.6345	19.8171
	19.5685	19.7026			19.7342	19.7351
	19.5848	19.6306			19.6284	19.7013
	19.6428	19.6378			19.7096	19.7864
	19.5064	19.6363			19.7534	19.7051
	19.5563	19.6622			19.7188	19.771
	19.6725	19.6255			19.728	19.7871
	19.6588	19.6914			19.7969	19.7055
	19.5522	19.7121			19.7539	19.7346
	19.5576	19.6479			19.6333	19.7694
	19.5866	19.7546			19.5923	19.7623
	19.576	19.6516			19.6962	19.7424
	19.5807	19.6374			19.7247	19.7819
	19.5228	19.6072			19.6998	19.7234
	19.5713	19.6505			19.6807	19.7601
	19.5836	19.5978			19.6343	19.7946
	19.5264	19.6806			19.6559	19.8705
	19.5566	19.6951			19.623	19.7468
	19.5778	19.6348			19.7586	19.7542
	19.5921	19.6997			19.6339	19.7899
	19.6395	19.6941			19.7177	19.8067
	19.6671	19.6057			19.7438	19.8798
	19.6082	19.6147			19.8349	19.7555
	19.6913	19.563			19.6923	19.8024
	19.6894	19.5986			19.6772	19.8092
	19.6569	19.5697			19.7009	19.7561
	19.6285	19.5869			19.6553	19.7549
	19.6122	19.5361			19.6351	19.7658
	19.6576	19.5398			19.649	19.7527
	19.6707	19.5517			19.7277	19.7495
	19.8348	19.6052			19.7607	19.7028
	19.6142	19.5191			19.7895	19.6911
	19.6623	19.535			19.77	19.9497
	19.6967	19.5359			19.7101	19.7742
	19.6902	19.4957			19.773	19.6947
	19.6915	19.4675			19.6933	19.7268
	19.689	19.5871			19.7559	19.8637
	19.6755	19.6349			19.7336	19.7126
	19.6643	19.4984			19.6302	19.85
	19.5965	19.5976			19.6465	19.7561
	19.5785	19.5497			19.7332	19.7611
	19.5978	19.5551			19.6204	19.6953
	19.6015	19.5641			19.6696	19.7338
	19.5855	19.5633			19.5983	19.7192
	19.5424	19.6027			19.6527	19.7987
	19.5565	19.6706			19.6898	19.7847
	19.5884	19.6091			19.7187	19.641
	19.5817	19.6064			19.7168	19.6467
	19.6563	19.5514			19.779	19.7218
	19.6913	19.5239			19.7399	19.7217
	19.6832	19.5021			19.6388	19.7693
	19.7283	19.4968			19.7512	19.7615
	19.6559	19.5886			19.6902	19.7551
	19.6117	19.5897			19.6804	19.6491
	19.6596	19.6643			19.8076	19.6817
	19.6422	19.6232			19.7534	19.7509
	19.694	19.5651			19.777	19.755
	19.6127	19.5298			19.6436	19.6718
	19.6022	19.5257			19.6852	19.7753
	19.5742	19.5434			19.6533	19.8318
	19.7405	19.4828			19.6239	19.7749
	19.6136	19.5602			19.7973	19.7807
	19.5678	19.6595			19.7559	19.7448
	19.6153	19.6159			19.6756	19.7909
	19.6663	19.5784			19.6848	19.6907
	19.6287	19.5851			19.6201	19.8289
	19.7482	19.5756			19.6263	19.8473
	19.8441	19.607			19.6684	19.8082
	19.7381	19.5812			19.7273	19.8133
	19.7653	19.5918			19.7437	19.8568
	19.7772	19.5848			19.6904	19.7867
	19.6883	19.5603			19.7132	19.7358
	19.696	19.5757			19.6098	19.7624
	19.6986	19.6477			19.5953	19.7639
	19.7484	19.5456			19.6491	19.8924
	19.6981	19.6222			19.7257	19.8472
	19.6879	19.5348			19.6605	19.8762
	19.7231	19.5698			19.6636	19.7082
	19.6637	19.614			19.6632	19.7445
	19.6749	19.5518			19.6099	19.8219
	19.6597	19.5161			19.6676	19.7299
	19.6702	19.5465			19.6881	19.8179
	19.6477	19.6205			19.7491	19.8379
	19.7421	19.5415			19.7076	19.8138
	19.6377	19.5675			19.6783	19.8502
	19.6804	19.4702			19.6414	19.9439
	19.6548	19.606			19.6729	20.0363
	19.7221	19.6416			19.6625	19.9196
	19.7038	19.4655			19.6067	19.864
	19.6678	19.5367			19.6449	19.8994
	19.6373	19.547			19.6737	19.8863
	19.6692	19.4612			19.6402	19.8935
	19.6668	19.5418			19.732	19.8672
	19.7042	19.5704			19.6782	19.8668
	19.7463	19.5745			19.615	19.8936
	19.6676	19.5224			19.6683	19.9811
	19.6914	19.4666			19.7071	19.8686
	19.8208	19.4528			19.5695	19.8467
	19.7515	19.4555			19.7832	19.8039
	19.6582	19.4481			19.6247	19.8192
	19.7166	19.4727			19.6586	19.8916
	19.7513	19.4978			19.7685	19.9119
	19.7823	19.4387			19.7305	19.8781
	19.7699	19.4472			19.7426	19.837
	19.7235	19.4856			19.7438	19.7945
	19.6988	19.4584			19.6676	19.7818
	19.7148	19.4669			19.5922	19.823
	19.7385	19.4765			19.6435	19.8924
	19.7125	19.4179			19.6745	19.9283
	19.7566	19.5091			19.7424	19.8962
	19.7151	19.4872			19.7316	19.8824
	19.7573	19.4686			19.7124	19.7578
	19.7336	19.4776			19.6667	19.8436
	19.6913	19.4449			19.733	19.818
	19.7302	19.5458			19.8028	19.7394
	19.836	19.4883			19.5802	19.8314
	19.7705	19.5069			19.6822	19.875
	19.8141	19.5034			19.6429	19.8559
	19.8404	19.4594			19.5861	19.9239
	19.9137	19.4397			19.5735	19.8969
	19.7964	19.4971			19.6222	19.9633
	19.858	19.545			19.6586	19.8868
	19.7731	19.5178			19.6399	19.8548
	19.8025	19.4921			19.6315	19.8498
	19.8081	19.5415			19.6955	19.8527
	19.7363	19.476			19.6037	19.8245
	19.8192	19.5437			19.6961	19.8624
	19.8691	19.5752			19.6532	19.8576
	19.771	19.5297			19.6989	19.8349
	19.6942	19.5288			19.7283	19.9617
	19.775	19.57			19.6807	19.9877
	19.7875	19.5543			19.6034	19.8228
	19.7895	19.5776			19.5785	19.8461
	19.7144	19.6433			19.6084	19.8924
	19.6879	19.5426			19.6186	19.7968
	19.7752	19.5416			19.5782	19.7973
	19.7981	19.5624			19.6165	19.8236
	19.8243	19.6146			19.6472	19.7698
	19.7625	19.6257			19.6742	19.7886
	19.7341	19.7187			19.537	19.8382
	19.8121	19.5902			19.5707	19.9131
	19.7217	19.5214			19.6542	19.7917
	19.8525	19.5449			19.6679	19.7582
	19.7064	19.5743			19.6322	19.7085
	19.6848	19.5823			19.6485	19.7536
	19.7409	19.4994			19.6579	19.7942
	19.7639	19.5221			19.6909	19.7986
	19.7085	19.5549			19.7017	19.7796
	19.8124	19.5251			19.6994	19.7609
	19.7323	19.6373			19.6866	19.7991
	19.7508	19.5785			19.7093	19.7623
	19.6447	19.6218			19.6414	19.8819
	19.7044	19.6036			19.7293	19.752
	19.6598	19.6163			19.6534	19.6848
	19.7477	19.5225			19.6756	19.6124
	19.762	19.498			19.7524	19.6183
	19.6543	19.5363			19.6814	19.5962
	19.6555	19.5192			19.6802	19.7068
	19.6938	19.52			19.6973	19.7419
	19.6515	19.458			19.6854	19.7532
	19.6089	19.519			19.6853	19.7607
	19.6253	19.4597			19.6656	19.8265
	19.6149	19.4543			19.7495	19.7113
	19.6175	19.5514			19.7179	19.791
	19.6605	19.4566			19.7327	19.903
	19.6456	19.5587			19.7258	19.7765
	19.6824	19.5115			19.637	19.726
	19.5943	19.3943			19.6832	19.7015
	19.6678	19.5826			19.6304	19.8136
	19.7391	19.4577			19.5904	19.8567
	19.7699	19.5005			19.6205	19.8145
	19.7232	19.5232			19.6145	19.8345
	19.6711	19.5385			19.6935	19.7994
	19.6298	19.5032			19.6452	19.8543
	19.5667	19.5154			19.6261	19.8307
	19.515	19.5549			19.6258	19.9069
	19.5509	19.5563			19.6522	19.9086
	19.6322	19.4952			19.5708	19.8891
	19.5971	19.5253			19.6168	19.8599
	19.6634	19.4294			19.6821	19.8502
	19.6694	19.4704			19.6517	19.8246
	19.6854	19.5126			19.7237	19.7619
	19.7309	19.5323			19.6571	19.7935
	19.6457	19.5474			19.7151	19.8422
	19.6314	19.6423			19.6651	19.8213
	19.644	19.6485			19.7616	19.8103
	19.6353	19.5506			19.6644	19.856
	19.61	19.5263			19.7091	19.8814
	19.5769	19.6552			19.7231	19.8423
	19.5876	19.5692			19.7139	19.7511
	19.5067	19.5854			19.7078	19.8448
	19.4995	19.7065			19.7162	19.8718
	19.5813	19.6317			19.6978	19.8978
	19.5915	19.6313			19.7045	20.0306
	19.6281	19.6253			19.7979	20.0266
	19.6078	19.6075			19.7706	19.8898
	19.5745	19.617			19.7561	19.8836
	19.5837	19.624			19.7501	19.8616
	19.6356	19.5614			19.8308	19.9227
	19.6058	19.5802			19.7889	19.8798
	19.6433	19.6222			19.7655	19.891
	19.6591	19.6432			19.7982	19.88
	19.6533	19.6428			19.7418	19.9976
	19.7236	19.5448			19.7618	19.9063
	19.6848	19.6592			19.6788	19.8859
	19.6043	19.5566			19.8512	19.8681
	19.5923	19.6884			19.7243	20.0171
	19.6039	19.663			19.7447	19.9196
	19.5875	19.6521			19.815	19.8429
	19.5623	19.6321			19.7484	19.7742
	19.6418	19.8126			19.7023	19.7873
	19.7168	19.4968			19.6652	19.788
	19.6484	19.6553			19.7017	19.8653
	19.6734	19.6489			19.7932	19.8625
	19.7188	19.6692			19.7531	19.9007
	19.7655	19.6379			19.7602	19.9528
	19.8605	19.64			19.7976	19.9362
	19.7144	19.6213			19.7691	19.8895
	19.6781	19.6835			19.7049	19.9836
	19.711	19.6447			19.7329	20.0316
	19.7851	19.5655			19.6446	19.9298
	19.7084	19.6725			19.7269	19.7792
	19.7444	19.6073			19.7649	19.786
	19.6667	19.6364			19.7893	19.7877
	19.6824	19.6515			19.6843	19.8517
	19.7105	19.6855			19.72	19.8648
	19.7573	19.7251			19.7335	19.8766
	19.6765	19.5412			19.6828	19.8958
	19.6922	19.5835			19.6746	19.8184
	19.7656	19.567			19.6391	19.9648
	19.6672	19.5937			19.6531	19.8897
	19.6405	19.5844			19.7102	19.8729
	19.7393	19.5501			19.7321	19.8999
	19.73	19.6984			19.6215	19.8648
	19.765	19.57			19.6487	19.8512
	19.6704	19.6754			19.7284	19.8336
	19.6479	19.6798			19.654	19.8721
	19.6652	19.5131			19.6549	19.8464
	19.6462	19.6083			19.6532	20.0068
	19.6291	19.5604			19.6211	19.7961
	19.7207	19.6085			19.6367	19.8197
	19.7402	19.5749			19.6295	19.7206
	19.7118	19.4905			19.7454	19.7526
	19.6174	19.5606			19.6663	19.8043
	19.6459	19.6702			19.653	19.8119
	19.636	19.6453			19.6455	19.7256
	19.6374	19.6718			19.6777	19.7831
	19.5768	19.6197			19.7128	19.7125
	19.5995	19.5819			19.6015	19.638
	19.6223	19.5744			19.6093	19.7478
	19.7592	19.5694			19.6508	19.7611
	19.6733	19.5219			19.671	19.7051
	19.5578	19.6021			19.7455	19.8247
	19.6227	19.5096			19.7421	19.7878
	19.6788	19.5703			19.7331	19.8379
	19.6655	19.5847			19.6956	19.864
	19.6501	19.5892			19.7303	19.7546
	19.5386	19.6055			19.7063	19.6694
	19.569	19.5993			19.7127	19.7821
	19.6121	19.5377			19.794	19.7979
	19.5509	19.5587			19.7419	19.8583
	19.6682	19.5088			19.862	19.7985
	19.6033	19.6476			19.8483	19.8339
	19.718	19.5542			19.7516	19.7636
	19.5796	19.5096			19.7899	19.8728
	19.5979	19.5309			19.7977	19.8048
	19.6122	19.5437			19.8033	19.825
	19.6632	19.5252			19.7469	19.8401
	19.5939	19.6277			19.7845	19.7875
	19.5943	19.6097			19.7268	19.8109
	19.6355	19.6008			19.8613	19.8962
	19.5299	19.4976			19.8088	19.8623
	19.5624	19.5583			19.8042	19.888
	19.5907	19.6024			19.7954	19.8934
	19.5726	19.5413			19.7926	19.871
	19.4883	19.646			19.7355	19.942
	19.4734	19.5436			19.6685	19.8638
	19.611	19.5919			19.7939	19.9372
	19.4421	19.6041			19.7133	19.9222
	19.5595	19.5484			19.7463	19.9397
	19.4297	19.5688			19.5951	19.7571
	19.5004	19.6115			19.6292	19.8485
	19.494	19.58			19.679	19.8088
	19.4577	19.63			19.6792	19.7429
	19.5366	19.472			19.5752	19.8502
	19.5622	19.5924			19.6535	19.8318
	19.5772	19.6551			19.6899	19.9038
	19.5507	19.5973			19.7414	19.8993
	19.5778	19.5601			19.7335	19.8787
	19.5645	19.536			19.6425	19.9428
	19.5573	19.6426			19.6342	19.9132
	19.6379	19.5323			19.6198	19.754
	19.5241	19.5398			19.683	19.8018
	19.5951	19.525			19.6461	19.7909
	19.6383	19.5323			19.6349	19.8783
	19.5573	19.5667			19.6709	19.8208
	19.6361	19.6087			19.7146	19.9712
	19.5549	19.5232			19.7477	19.9198
	19.5902	19.5282			19.7821	19.9776
	19.5776	19.6125			19.7837	19.8913
	19.6014	19.6222			19.6831	19.7768
	19.6393	19.5237			19.6983	19.7401
	19.5298	19.6257			19.6957	19.8263
	19.6631	19.5702			19.6657	19.8153
	19.5905	19.5955			19.682	19.9066
	19.6131	19.5646			19.6333	19.9184
	19.5372	19.5643			19.7154	19.8836
	19.4562	19.476			19.6864	19.8645
	19.5521	19.4854			19.753	19.7684
	19.5507	19.5455			19.6817	19.6583
	19.5682	19.5394			19.7229	19.8575
					Linagliptin
	19.66	19.53			19.61	19.70
	0.08	0.08			0.10	0.13
	19.66	19.53			19.61	19.70
	0.08	0.08			0.10	0.13

## Sheet: rmsf
Sildenafil	Run 1	Run 2		Linagliptin	Run 1	Run 2
	2.4819	2.8821			6.3229	3.3957
	2.1151	2.5827			5.0193	2.6805
	2.2276	2.5369			2.7136	2.4935
	1.6936	1.935			2.1989	1.8355
	1.0289	1.0162			1.1834	1.0672
	0.8438	0.7585			0.8519	0.7736
	1.1329	0.9753			1.0916	0.9957
	0.9978	0.9812			1.0236	1.0066
	0.8186	0.8287			0.9001	0.8105
	0.9967	0.9428			1.0347	0.9067
	1.0719	1.0642			1.153	0.9855
	1.0169	1.013			1.0738	0.9888
	1.0937	1.1763			1.0478	1.193
	0.9566	1.0769			0.8482	0.8094
	0.9031	0.9438			0.8313	0.8419
	0.8824	0.9131			0.8154	0.8208
	0.905	0.8468			0.874	0.863
	1.2195	1.2762			1.1161	1.1157
	1.1911	1.3692			1.1097	1.0898
	1.142	1.0654			1.1051	1.1463
	0.9967	0.9011			0.9823	1.0064
	0.7301	0.6643			0.7668	0.7404
	0.8403	0.7749			0.9576	0.8065
	0.6684	0.648			0.8007	0.6758
	0.7249	0.7223			0.8513	0.7509
	0.723	0.7275			1.0216	0.8237
	0.7241	0.6584			0.8397	0.7529
	0.7451	0.6424			0.8373	0.7723
	0.6991	0.6383			0.8213	0.7352
	0.9807	0.8536			1.2031	0.9843
	1.1451	1.0614			1.3145	1.1608
	0.7808	0.7368			0.9426	0.7935
	0.7285	0.7085			0.8427	0.7527
	0.7957	0.7927			0.8448	0.8248
	0.7091	0.7201			0.7486	0.7361
	0.6005	0.6067			0.6393	0.6112
	0.5133	0.5088			0.5422	0.4998
	0.5245	0.5284			0.5368	0.5187
	0.5406	0.5523			0.5322	0.5497
	0.4795	0.4726			0.4712	0.4772
	0.4292	0.4151			0.4372	0.4157
	0.4474	0.4294			0.4491	0.431
	0.4752	0.4592			0.4593	0.4604
	0.4945	0.4888			0.4894	0.4997
	0.5199	0.5181			0.5239	0.5182
	0.5457	0.5457			0.5368	0.5381
	0.635	0.6235			0.6204	0.626
	0.6382	0.627			0.6333	0.6486
	0.6928	0.6911			0.6999	0.7115
	0.6175	0.5967			0.6091	0.6279
	0.7047	0.6792			0.6958	0.7082
	0.8848	0.8506			0.8544	0.8928
	0.8672	0.8179			0.8074	0.8508
	0.8144	0.7514			0.7529	0.808
	0.8924	0.8445			0.8766	0.9037
	0.7958	0.7804			0.8104	0.7804
	0.6533	0.636			0.6695	0.6371
	0.6092	0.5858			0.6337	0.5826
	0.5816	0.5565			0.6158	0.5599
	0.5218	0.5083			0.5465	0.5025
	0.4695	0.4657			0.5046	0.4516
	0.5063	0.4871			0.538	0.4632
	0.5119	0.4838			0.5378	0.4644
	0.4598	0.4335			0.4793	0.4197
	0.4659	0.4428			0.5023	0.4385
	0.5142	0.4825			0.5756	0.4799
	0.5232	0.4848			0.6182	0.4978
	0.4944	0.4672			0.5618	0.4829
	0.5559	0.5359			0.6073	0.5555
	0.6179	0.5774			0.7038	0.6048
	0.5784	0.5279			0.6725	0.5773
	0.5761	0.5559			0.6245	0.5537
	0.6145	0.6535			0.693	0.6037
	0.8456	0.9573			0.9135	0.7894
	1.0164	1.1433			1.0056	0.949
	0.7265	0.7561			0.7444	0.669
	0.6677	0.6398			0.7361	0.632
	0.5738	0.5691			0.5895	0.5873
	0.5709	0.536			0.5945	0.6083
	0.5926	0.5705			0.6245	0.5691
	0.6004	0.544			0.5253	0.5392
	0.523	0.4773			0.4999	0.5196
	0.6288	0.5435			0.5108	0.5712
	0.5778	0.5161			0.4532	0.5091
	0.4826	0.4381			0.4251	0.4543
	0.4955	0.4369			0.4513	0.505
	0.4786	0.4468			0.4272	0.485
	0.4471	0.4269			0.4087	0.4325
	0.4422	0.4317			0.4179	0.4447
	0.4634	0.4661			0.4392	0.4833
	0.4581	0.4621			0.4482	0.4893
	0.4543	0.4732			0.4692	0.4907
	0.4921	0.5276			0.5118	0.5339
	0.521	0.5597			0.5478	0.5791
	0.6098	0.6283			0.6055	0.6504
	0.755	0.7505			0.7218	0.7727
	0.8102	0.7746			0.7587	0.8235
	0.7329	0.7046			0.7041	0.8185
	0.7661	0.7759			0.7737	0.8703
	0.7439	0.7588			0.7347	0.8418
	0.7963	0.8109			0.8008	0.8752
	0.9044	1.0265			0.9722	0.9974
	0.8935	1.079			0.9917	0.9598
	0.863	0.8288			0.8611	0.8675
	0.863	0.7451			0.8113	0.8257
	0.8234	0.707			0.7676	0.7887
	0.7369	0.6461			0.6594	0.7198
	0.6187	0.5577			0.5501	0.6396
	0.5478	0.5037			0.5187	0.5847
	0.5081	0.4723			0.4899	0.5343
	0.4906	0.4535			0.4621	0.5262
	0.4718	0.4453			0.4318	0.5039
	0.4341	0.4062			0.3995	0.451
	0.4192	0.3905			0.4122	0.4514
	0.433	0.4083			0.4243	0.4682
	0.4302	0.407			0.4023	0.4548
	0.4713	0.4451			0.4738	0.5041
	0.488	0.4309			0.4587	0.4881
	0.5408	0.4394			0.5142	0.5499
	0.5571	0.4415			0.5352	0.4952
	0.5574	0.4871			0.5502	0.5096
	0.5981	0.5824			0.7128	0.5747
	0.7123	0.6544			0.8148	0.6413
	1.206	0.9364			1.2715	1.0433
	1.4834	1.4838			1.3249	1.6165
	1.4768	1.6361			1.0802	1.5914
	1.3246	2.4079			1.0851	2.3279
	1.3295	2.6762			1.1234	1.9221
	1.5105	3.1364			1.7956	2.6629
	1.3395	2.373			1.3786	2.0154
	1.4999	2.3799			1.2748	2.0731
	1.987	2.3005			1.5686	2.3419
	2.351	1.8652			1.7262	2.5276
	3.1643	2.1528			1.5271	2.6521
	3.4191	2.3733			1.8345	2.7197
	3.625	2.5834			1.9916	2.6045
	4.7122	3.6577			2.7663	2.9056
	4.8455	3.781			2.6451	2.8552
	3.8689	2.8085			2.2044	2.4296
	4.1735	3.6452			2.2169	2.4735
	4.6269	3.8156			2.5814	2.5784
	3.6171	2.9986			2.5844	2.1161
	2.6431	2.3491			2.4906	1.8308
	1.5672	1.9119			1.8625	1.524
	1.0271	1.9675			1.1959	0.907
	1.1543	1.1006			0.8711	0.9438
	1.0457	0.8756			0.7053	0.9648
	0.7353	0.6232			0.5781	0.7114
	0.7686	0.6249			0.6439	0.7008
	0.7582	0.5994			0.6424	0.6547
	0.6161	0.5262			0.601	0.5477
	0.6211	0.5432			0.618	0.5575
	0.6562	0.5897			0.6257	0.6173
	0.6001	0.5444			0.6235	0.5745
	0.583	0.5286			0.6163	0.5275
	0.669	0.6238			0.6867	0.6173
	0.6933	0.6566			0.7297	0.6576
	0.6407	0.6051			0.6833	0.6019
	0.7812	0.7318			0.7818	0.7386
	0.9095	0.8416			0.8665	0.8721
	0.7997	0.7356			0.7887	0.7614
	0.8222	0.7484			0.8226	0.7614
	0.7059	0.6316			0.6829	0.6415
	0.6322	0.5653			0.5885	0.5668
	0.7179	0.6549			0.657	0.6561
	0.6801	0.6286			0.6324	0.6374
	0.6797	0.6618			0.675	0.6809
	0.9838	0.9881			0.9714	0.9692
	1.0278	1.076			1.0365	1.0685
	0.8326	0.8662			0.8319	0.8851
	0.896	0.9267			0.8801	0.9483
	0.9927	1.0384			0.984	1.0605
	0.9976	1.0411			0.9773	1.0457
	0.8028	0.8332			0.7759	0.8407
	0.7092	0.7371			0.6867	0.7422
	0.8011	0.8266			0.7703	0.8315
	0.7595	0.7781			0.7308	0.7972
	0.6193	0.6236			0.5774	0.6568
	0.6235	0.6335			0.5943	0.651
	0.6591	0.6595			0.6419	0.6944
	0.5883	0.5662			0.5554	0.6469
	0.5442	0.534			0.4929	0.6013
	0.6116	0.6103			0.6241	0.6543
	0.6294	0.6424			0.7109	0.7143
	0.5924	0.5776			0.6459	0.7285
	0.6049	0.611			0.5179	0.7018
	0.7828	0.7716			0.8043	0.872
	1.0012	0.8999			0.9563	1.1639
	0.8851	0.8466			0.6764	1.0711
	0.8271	0.953			0.7626	0.9389
	0.7049	0.9941			0.7861	0.8108
	0.721	1.1754			0.8022	0.8705
	0.6786	1.1915			0.8113	0.7749
	0.6243	1.0345			0.8424	0.6816
	0.6881	1.0958			0.9023	0.727
	0.7861	1.4849			0.9437	0.8505
	0.6574	1.4316			0.863	0.7178
	0.6961	1.2718			0.9761	0.6785
	0.8217	1.495			1.0751	0.806
	0.834	1.5665			1.0758	0.8226
	0.7785	1.1702			0.869	0.7128
	0.898	1.5224			0.8362	0.8153
	1.0119	1.8016			0.9691	0.9459
	1.027	1.5413			1.0045	0.9555
	1.183	1.9581			1.044	1.0444
	1.4105	2.6853			1.2668	1.2981
	1.4704	2.584			1.3812	1.3962
	1.5002	2.2537			1.399	1.3889
	1.2939	1.7099			1.3052	1.278
	1.1711	1.449			1.1462	1.1172
	1.2106	1.5686			1.1727	1.1737
	1.3857	1.7358			1.2675	1.3791
	1.5048	2.2864			1.4845	1.5242
	1.2816	1.9557			1.2548	1.2354
	1.2432	1.9542			1.1983	1.1902
	1.0968	1.7466			1.0933	1.0327
	0.9359	1.3983			0.8923	0.8942
	0.9693	1.3458			0.9156	1.0098
	0.9514	1.407			0.9286	1.0384
	0.8182	1.1754			0.7621	0.8926
	0.8135	0.8842			0.7267	0.8864
	0.8438	1.0382			0.8455	0.9905
	0.7696	1.0948			0.8191	0.9195
	0.5604	0.7102			0.6207	0.5806
	0.547	0.6091			0.5523	0.5607
	0.5236	0.6159			0.5352	0.5852
	0.5078	0.5824			0.5975	0.5284
	0.4882	0.5328			0.4983	0.4721
	0.446	0.5131			0.4546	0.4813
	0.5136	0.5619			0.5499	0.562
	0.4814	0.5245			0.5366	0.5053
	0.4837	0.5396			0.5738	0.537
	0.506	0.5485			0.6044	0.5947
	0.5312	0.5537			0.5716	0.5988
	0.581	0.5933			0.6222	0.6113
	0.5651	0.5714			0.5942	0.6224
	0.6113	0.5915			0.6186	0.6287
	0.6358	0.6126			0.6136	0.7239
	0.7557	0.7031			0.7288	0.9334
	0.6417	0.5938			0.6608	0.7594
	0.5575	0.5315			0.6103	0.7698
	0.6363	0.6107			0.6911	0.8978
	0.7113	0.6585			0.7754	0.7879
	0.6033	0.5439			0.6504	0.6888
	0.6067	0.5491			0.671	0.7431
	0.6364	0.566			0.7563	0.6768
	0.5497	0.5123			0.6773	0.5952
	0.5343	0.4848			0.6894	0.6071
	0.5975	0.5148			0.8211	0.6077
	0.6208	0.5096			0.9318	0.5707
	0.6442	0.5271			0.9932	0.5878
	0.6606	0.5907			1.0739	0.6967
	0.7277	0.6359			1.2114	0.7409
	0.8293	0.6901			1.3936	0.9122
	0.9242	0.8319			1.4963	1.1448
	1.0266	0.8957			1.5856	1.177
	1.1971	0.9892			1.8442	1.5012
	1.3939	1.1378			2.0497	1.8598
	1.5566	1.2439			2.08	2.0149
	1.7081	1.3408			2.1818	2.3179
	1.9977	1.6445			2.5483	2.8774
	2.3051	1.9324			2.8312	3.3564
	2.3598	2.0109			2.7861	3.5312
	2.2476	1.9401			2.6509	3.497
	1.9132	1.6114			2.312	2.8173
	1.6352	1.407			2.0419	2.2494
	1.3341	1.1581			1.767	1.5087
	1.1882	1.0341			1.5888	1.2744
	1.09	0.9794			1.314	1.0702
	0.9355	1.0192			1.2118	0.9545
	0.857	0.871			1.2788	0.8993
	0.9188	0.895			1.2083	0.8974
	1.0195	0.9525			1.2378	0.9946
	1.2301	1.0935			1.3039	1.1723
	1.0582	0.945			1.0546	0.9776
	0.9977	0.8783			0.9807	0.9871
	1.0532	0.9438			0.9954	1.0291
	0.9279	0.8511			0.9625	0.9159
	0.8092	0.741			0.8887	0.8442
	0.7241	0.7146			0.7779	0.738
	0.7522	0.7789			0.8877	0.8023
	0.7074	0.7235			0.8883	0.8066
	0.587	0.6416			0.7288	0.685
	0.6226	0.6971			0.733	0.6487
	0.6928	0.7655			0.8371	0.735
	0.5909	0.6759			0.7277	0.6631
	0.5722	0.6527			0.6521	0.5908
	0.7215	0.8009			0.8782	0.7282
	0.7203	0.8161			0.9198	0.7505
	0.7105	0.7462			0.8373	0.729
	0.5958	0.6563			0.631	0.5981
	0.6678	0.7331			0.6727	0.6424
	0.694	0.7519			0.6361	0.5979
	0.6306	0.6976			0.568	0.5217
	0.5995	0.5875			0.5485	0.5059
	0.6947	0.6167			0.6057	0.5777
	0.7672	0.6973			0.6864	0.6341
	0.7562	0.6435			0.6645	0.6242
	0.7654	0.6379			0.6504	0.631
	0.9768	0.7693			0.7604	0.8088
	1.0164	0.784			0.7899	0.8578
	0.8703	0.6867			0.6916	0.7263
	0.7776	0.6965			0.6799	0.7007
	0.7948	0.655			0.6308	0.6761
	0.7038	0.6111			0.5785	0.6098
	0.6375	0.6023			0.55	0.5639
	0.6181	0.6112			0.5546	0.5617
	0.5369	0.5563			0.5119	0.5172
	0.5196	0.5628			0.5075	0.5127
	0.5528	0.5932			0.542	0.5495
	0.5552	0.5842			0.5486	0.5532
	0.5308	0.582			0.5312	0.5536
	0.5644	0.6291			0.57	0.5834
	0.6156	0.6408			0.6037	0.6298
	0.5736	0.5858			0.5471	0.5851
	0.6225	0.6549			0.6047	0.6081
	0.7133	0.7491			0.6914	0.6894
	0.723	0.7311			0.6724	0.6964
	0.7054	0.7125			0.6562	0.6682
	0.8031	0.8323			0.7771	0.7442
	0.952	0.9655			0.8968	0.8871
	0.9914	1.0125			0.9562	0.9575
	1.2776	1.2425			1.1841	1.051
	2.1445	2.5911			2.5027	1.5123
	3.9161	4.2942			3.5065	2.2885
	4.8436	5.5457			3.9199	3.2588
	Sildenafil				Linagliptin
	0.94	0.98			0.95	0.93
	0.71	0.70			0.65	0.60
